# Supplementary material for: NMN protects cisplatin-associated AKI via NAD+/SIRT1 pathway
Source: Front Immunol. 2026 Feb 4;17:1721884. doi: 10.3389/fimmu.2026.1721884 (PMC12913174; doi:10.3389/fimmu.2026.1721884)
Supplement: Supplementary file 1 [file Table1.xlsx]

## Sheet: Sheet1
List of qPCR primer sequences used in this study
human β-actin for					GTCATTCCAAATATGAGATGCGT
human β-actin rev					GCTATCACCTCCCCTGTGTG
human Sirt1 For					TGTGTCATAGGTTAGGTGGTGA
human Sirt1 Rev					AGCCAATTCTTTTTGTGTTCGTG
mouse 18s For					GCAATTATTCCCCATGAACG
mouse 18s Rev					AGGGCCTCACTAAACCATCC
mouse sirt1 for					ATGACGCTGTGGCAGATTGTT
mouse sirt1 rev					CCGCAAGGCGAGCATAGAT
mouse KIM-1 For					TCAGCTCGGGAATGCACAA
mouse KIM-1 Rev					TGGTTGCCTTCCGTGTCTCT
mouse IL-6 For					TGATGCACTTGCAGAAAACA
mouse IL-6 Rev					ACCAGAGGAAATTTTCAATAGGC
mouse IL-18 For					GACTCTTGCGTCAACTTCAAGG
mouse IL-18 rev					CAGGCTGTCTTTTGTCAACGA
mouse Lcn2 For					GCCCTGAGTGTCATGTGTCT
mouse Lcn2 rev					GAACTGATCGCTCCGGAAGT
mouse Nmnat1 For					TGCCACCAAGAACTCACACTGG
mouse Nmnat1 Rev					AGTTGCCAGCTTCTCCTGATGG
mouse Nadsyn1 For					GGTCAGTGAAGACTTGTTGGAGC
mouse Nadsyn1 Rev					CCTGTTTGCTCCGTCGAAGGAA
mouse Naprt For					TTCCAGATGCCCTGGCTAGAGT
mouse Naprt Rev					AGTGACCACACTGGTGCCAATG
mouse Qdpr For					CACTGCTGATGTTGGAAAGCTCC
mouse Qdpr Rev					GGATGTCCACATACTCTGCTTCC
mouse Slc22a12 For					GGAGGAACCAAGCAGGGACAAA
mouse Slc22a12 Rev					CCGTAGAAGGTGAAGCCAAAGG
mouse Slc22a13 For					GCCTATGGTGTCCGAAACTGGA
mouse Slc22a13 Rev					GCCTTCTGGACCAGTTGTTTGG
mouse Bst1 For					CGTGCTGTATGGCAAAGTTGGC
mouse Bst1 Rev					CAATAGGAGTCCACGGCGTTGT
mouse Parp3 For					GGAGAAAGTGGAAGAGGTGCCA
mouse Parp3 Rev					GCCAGTCTGTTTCAGGTAGGTC
mouse Parp6 For					GAAGAAGTGGCTACAGGAGCAG
mouse Parp6 Rev					TCCACCACAGAGGGATAAGGCT
mouse Parp10 For					CAAGATCCTGCAGATGCAAA
mouse Parp10 Rev					TTGGAGAAGCACACGTTCTG
mouse Parp14 For					GGTCTCTGTTGATGTGGGCACA
mouse Parp14 Rev					TTCTCGGTGGTCTTCAGGCAGT
