# Supplementary material for: NMN protects cisplatin-associated AKI via NAD+/SIRT1 pathway
Source: Front Immunol. 2026 Feb 4;17:1721884. doi: 10.3389/fimmu.2026.1721884 (PMC12913174; doi:10.3389/fimmu.2026.1721884)
Supplement: Supplementary file 2 [file Table2.csv]

	baseMean	log2FoldChange	lfcSE	stat	pvalue	padj	Differentially expressed genes (DEGs) identified by bulk RNA-seq
Sprr2f	988.5831021	11.75522647	1.05299675	11.16359235	6.15E-29	3.17E-27
Krt20	8565.198096	11.06448909	0.500104908	22.12433612	1.84E-108	2.10E-105
Crct1	110.6733141	10.03777534	1.137471008	8.824642799	1.10E-18	2.66E-17
1700001F09Rik	92.89780137	9.784657977	1.106523395	8.842703209	9.34E-19	2.29E-17
Lcn2	13726.56486	9.203040367	0.315009138	29.21515365	1.25E-187	1.28E-183
Krt12	59.76638247	9.147513886	1.179773215	7.753620583	8.93E-15	1.47E-13
Lce1d	58.28842667	9.111787639	1.257896354	7.243671236	4.37E-13	5.84E-12
A830036E02Rik	57.33472184	9.087822531	1.202267622	7.558901499	4.06E-14	6.15E-13
Gm10375	57.1605454	9.082646317	1.09195261	8.317802658	8.96E-17	1.81E-15
Il1f6	53.16014265	8.986598687	1.115713664	8.054574373	7.98E-16	1.46E-14
Prss56	52.90459403	8.971111621	1.179376585	7.606655702	2.81E-14	4.33E-13
Aloxe3	86.22451509	8.952800421	1.100328074	8.136482775	4.07E-16	7.73E-15
Serpina3m	48.38830303	8.843673803	1.138784853	7.7658864	8.11E-15	1.34E-13
Lce1g	45.21313734	8.744323816	1.233790927	7.087362718	1.37E-12	1.71E-11
Il24	44.52288011	8.730467522	1.070796114	8.153249162	3.54E-16	6.78E-15
Lce3c	44.23205006	8.71552234	1.623181452	5.369407302	7.90E-08	5.28E-07
BC061237	44.08833973	8.706751613	1.160457999	7.502858026	6.24E-14	9.18E-13
Mmp10	43.30154553	8.680643137	1.084336156	8.005490817	1.19E-15	2.15E-14
Sprr2h	41.48931989	8.619614015	1.144251253	7.532973192	4.96E-14	7.41E-13
Krt76	35.32002017	8.387131849	1.203117176	6.971167909	3.14E-12	3.74E-11
Gml2	34.86204867	8.367744239	1.199657848	6.975108991	3.06E-12	3.64E-11
Prss22	90.43982013	8.30411564	1.153499095	7.199065585	6.06E-13	8.01E-12
Gm5738	32.2623278	8.255240521	1.217719808	6.779261097	1.21E-11	1.35E-10
Havcr1	5919.475314	8.237441769	0.409104796	20.13528524	3.62E-90	1.77E-87
Saa1	86.41276385	8.227834332	1.166370009	7.05422316	1.74E-12	2.14E-11
Tac1	31.42767819	8.218600112	1.253276399	6.557691597	5.46E-11	5.64E-10
Fam71f2	50.28293379	8.171277674	1.170322775	6.982071828	2.91E-12	3.47E-11
Sprr2e	30.0672578	8.15495738	1.16328255	7.01029804	2.38E-12	2.88E-11
Lgi2	393.6150775	8.11199119	0.59749443	13.57668085	5.51E-42	5.28E-40
Cuzd1	47.00871457	8.079900785	1.716296118	4.707754507	2.50E-06	1.32E-05
Casp14	26.55075088	7.973890178	1.135621901	7.021606552	2.19E-12	2.66E-11
Timp1	531.3278769	7.94915646	0.527763027	15.06198057	2.88E-51	3.99E-49
Atg9b	841.2550476	7.943072964	0.417396724	19.03003188	9.62E-81	3.80E-78
Dspp	25.64661154	7.936782877	1.169390798	6.787109059	1.14E-11	1.28E-10
Lce3d	25.36899456	7.909691213	1.309390683	6.040741938	1.53E-09	1.31E-08
Hist1h4a	41.29501439	7.886350776	1.224770335	6.439044573	1.20E-10	1.18E-09
Gm13056	102.6961921	7.881767321	1.012592043	7.783753956	7.04E-15	1.17E-13
Pla2g2e	24.81023384	7.875641705	1.241851482	6.341854737	2.27E-10	2.17E-09
1700003M07Rik	22.67797952	7.744858581	1.126859847	6.872956387	6.29E-12	7.23E-11
Wincr1	21.40236867	7.678289335	1.15254054	6.662055755	2.70E-11	2.90E-10
Gm37696	35.40289522	7.661704003	1.117860311	6.853901091	7.19E-12	8.22E-11
Csn3	19.91626976	7.572847306	1.158167799	6.538644323	6.21E-11	6.37E-10
Gml	51.42655573	7.478594231	1.168715527	6.398985947	1.56E-10	1.52E-09
Gsta1	449.878085	7.477738479	1.210544327	6.177170315	6.53E-10	5.86E-09
Gm42141	30.61046561	7.449675261	1.144412231	6.509608216	7.53E-11	7.60E-10
Ivl	49.85745454	7.433087596	1.107057571	6.714273756	1.89E-11	2.07E-10
Lif	944.5133352	7.401420301	0.359555794	20.58490066	3.75E-94	2.56E-91
Cnga3	91.44093171	7.324402409	0.984884195	7.436815866	1.03E-13	1.49E-12
Nptx2	44.95995377	7.290858964	1.144237434	6.371806017	1.87E-10	1.81E-09
Nkx1-1	16.27095438	7.264929004	1.346708229	5.394582768	6.87E-08	4.62E-07
Cdkn1a	13454.77593	7.10639222	0.293444576	24.21715309	1.47E-129	5.02E-126
Gm43661	14.47910773	7.095313535	1.197427283	5.925465066	3.11E-09	2.56E-08
Gm4610	14.37339509	7.084130633	1.180338942	6.00177659	1.95E-09	1.65E-08
Ifi27l2b	57.95583585	7.061512938	0.890347248	7.931189716	2.17E-15	3.80E-14
Calcb	74.33269461	7.008015525	0.869711811	8.057859438	7.76E-16	1.42E-14
Crlf1	278.2807287	6.985545872	0.594162961	11.75695277	6.50E-32	4.05E-30
Gm11951	13.2227797	6.96307585	1.258690226	5.532001207	3.17E-08	2.25E-07
Meltf	89.32441239	6.96175903	0.760570063	9.15334348	5.52E-20	1.48E-18
Kcnq2	21.6402522	6.954742244	1.098225958	6.33270612	2.41E-10	2.29E-09
1700001P01Rik	52.92323595	6.953701636	1.065811359	6.524326822	6.83E-11	6.93E-10
Pinlyp	13.11700494	6.952152592	1.23066777	5.649089672	1.61E-08	1.20E-07
Gm6786	12.99247139	6.946049484	1.15544665	6.011570921	1.84E-09	1.56E-08
Gsdma	87.46192307	6.92849084	0.772676176	8.966875198	3.05E-19	7.73E-18
Gm7233	20.99729608	6.914141432	1.141606735	6.056500209	1.39E-09	1.20E-08
1700007K13Rik	385.0764617	6.911514349	0.518800339	13.32210839	1.72E-40	1.59E-38
Psrc1	770.6500973	6.839577968	0.318973503	21.44246438	5.37E-102	4.24E-99
Slpi	564.335268	6.686237035	1.112151737	6.01198273	1.83E-09	1.55E-08
Zfp365	255.2174123	6.543086457	0.403170082	16.22909722	3.14E-59	5.75E-57
Cst6	52.50974043	6.511364534	1.027817075	6.335139484	2.37E-10	2.26E-09
Sult1e1	14.80896278	6.392329558	1.393043398	4.588751196	4.46E-06	2.23E-05
Gm11714	111.0563617	6.284206198	0.678251428	9.265304774	1.95E-20	5.48E-19
Pip5kl1	13.644483	6.269795432	1.214884444	5.160816293	2.46E-07	1.52E-06
Lypd3	66.79708263	6.259632166	0.827267786	7.566633529	3.83E-14	5.81E-13
Cldn23	78.26209194	6.252957663	0.758682774	8.241860602	1.70E-16	3.30E-15
Areg	31.83335652	6.203199137	0.8961837	6.921794199	4.46E-12	5.19E-11
5031415H12Rik	53.1708781	6.19435966	0.762006014	8.129016764	4.33E-16	8.16E-15
S100a3	31.79347565	6.186858656	0.963037552	6.424317142	1.32E-10	1.30E-09
Nipal4	63.11295463	6.182633965	0.655340263	9.434234881	3.94E-21	1.19E-19
Prph	83.64082222	6.177486456	0.814574755	7.58369495	3.36E-14	5.11E-13
Rab44	12.64229803	6.177149353	1.157825097	5.33513168	9.55E-08	6.28E-07
S100a6	3148.472998	6.131447239	0.393712666	15.57340613	1.10E-54	1.74E-52
4833428L15Rik	30.3166296	6.122270639	0.988609783	6.192808068	5.91E-10	5.35E-09
Dhrs9	30.04986932	6.121771992	0.965724642	6.339045031	2.31E-10	2.20E-09
Olfr1318	60.37252863	6.121245755	0.663644336	9.223684173	2.87E-20	7.96E-19
Adgra1	89.67529503	6.115672212	0.646235043	9.463541596	2.98E-21	9.01E-20
Gm44013	49.21759977	6.083508891	0.710716614	8.559682958	1.13E-17	2.48E-16
Gm26576	29.44197737	6.080600209	0.950889009	6.394647696	1.61E-10	1.56E-09
Trem1	28.98248576	6.068079856	0.913207052	6.644801793	3.04E-11	3.23E-10
Itih4	66.13985033	6.031156513	0.650434303	9.272506826	1.82E-20	5.14E-19
Gm9908	27.71975173	5.999576165	1.087925212	5.514695403	3.49E-08	2.46E-07
Mgarp	27.28254053	5.974951817	1.116510351	5.351452236	8.73E-08	5.80E-07
Eda2r	510.4086009	5.956313917	0.321977344	18.49917093	2.10E-76	7.42E-74
Gm1070	26.7066354	5.946983669	1.032911107	5.757498034	8.54E-09	6.57E-08
Qrich2	26.28004154	5.937493704	1.123414971	5.285218604	1.26E-07	8.07E-07
Sh2d5	342.7820115	5.918214093	0.349626155	16.92726362	2.83E-64	6.76E-62
Ptprn	267.7630204	5.887118818	0.406193165	14.49339705	1.33E-47	1.65E-45
Csf3	25.56135251	5.86835599	0.908617717	6.458553339	1.06E-10	1.05E-09
6030408B16Rik	33.60592028	5.829626685	0.820173236	7.107799215	1.18E-12	1.49E-11
AA467197	48.98174946	5.824327884	0.949518958	6.133977455	8.57E-10	7.56E-09
Serpina3h	9.870339514	5.821734268	1.190610035	4.889707037	1.01E-06	5.71E-06
Fam212b	571.2886329	5.771382086	0.30457004	18.9492771	4.48E-80	1.70E-77
Ccl20	30.2682564	5.708415868	0.793580318	7.193242752	6.33E-13	8.32E-12
Gm15264	21.98734384	5.656319853	1.049488194	5.389598361	7.06E-08	4.73E-07
Syt8	29.46655537	5.65378626	0.823246374	6.867672224	6.53E-12	7.50E-11
Aard	21.92035711	5.646519415	0.948231104	5.954792444	2.60E-09	2.16E-08
1200007C13Rik	72.98379304	5.625782867	0.680919179	8.262042019	1.43E-16	2.82E-15
Sox9	342.6759588	5.62463145	0.341488914	16.47090496	5.94E-61	1.24E-58
Gm32200	83.18579822	5.563658509	0.622985191	8.930643276	4.24E-19	1.07E-17
Akr1b8	1263.244325	5.557765055	0.289721101	19.18315593	5.12E-82	2.10E-79
5330413D20Rik	13.90125763	5.556554527	1.142337897	4.864195209	1.15E-06	6.43E-06
1700056E22Rik	87.72948314	5.543395681	0.669041048	8.285583817	1.18E-16	2.33E-15
Gm47096	68.27515145	5.519155489	0.869632642	6.346536715	2.20E-10	2.10E-09
Atp13a4	7.864445798	5.496399059	1.301084658	4.224474578	2.39E-05	0.000105076
Tnni1	32.12267403	5.476881734	0.940237343	5.82499916	5.71E-09	4.53E-08
Mt2	99.49083267	5.413621245	0.593946414	9.114662729	7.89E-20	2.08E-18
Il1r2	43.69072154	5.410663012	0.635687722	8.51151096	1.72E-17	3.63E-16
Fam83e	12.43236828	5.395907994	1.159555488	4.653428016	3.26E-06	1.69E-05
Cldn4	6195.335676	5.376676537	0.268672636	20.01199904	4.33E-89	1.93E-86
Arhgap40	12.10606037	5.374133742	1.158967245	4.637002267	3.53E-06	1.81E-05
Gjb5	11.76170765	5.335464994	1.13376832	4.70595703	2.53E-06	1.34E-05
Cxcl5	11.6980312	5.321315407	1.123032068	4.738346803	2.15E-06	1.15E-05
Gm807	40.31101623	5.300256109	0.780643626	6.789597622	1.12E-11	1.26E-10
Gm11771	28.16679748	5.284036141	1.012552802	5.218528981	1.80E-07	1.13E-06
Gdf9	28.0584792	5.24301089	0.838107239	6.255775688	3.96E-10	3.66E-09
Flnc	374.1441984	5.236939769	0.458651846	11.41811555	3.40E-30	1.83E-28
Celf5	86.54132812	5.219804609	0.509308299	10.24881123	1.20E-24	4.73E-23
Gprc5a	1607.299636	5.146804409	0.254373129	20.23328659	4.99E-91	2.56E-88
Acot5	25.58752595	5.107424546	0.901599786	5.664846669	1.47E-08	1.10E-07
Gstp3	64.82787125	5.076825538	0.810315449	6.265245891	3.72E-10	3.45E-09
Hmga2	73.97877587	5.065238554	0.671466037	7.543551385	4.57E-14	6.86E-13
Nap1l2	15.16419751	5.060051456	1.140583549	4.436370716	9.15E-06	4.34E-05
Sec14l5	48.30097145	5.05782756	0.601623791	8.406960688	4.21E-17	8.67E-16
Crabp2	29.1009889	5.03441636	0.831570507	6.05410644	1.41E-09	1.22E-08
Dppa3	14.29044996	4.993786646	1.154559745	4.325273478	1.52E-05	6.96E-05
Grem1	31.71240951	4.957826378	0.785935317	6.308186271	2.82E-10	2.66E-09
Gm26917	39187.01632	4.954300557	0.507516097	9.761858954	1.64E-22	5.52E-21
Hist4h4	92.37810726	4.950373257	0.595905128	8.307317764	9.79E-17	1.97E-15
Rln1	22.41483202	4.923495536	0.80457727	6.119356987	9.40E-10	8.27E-09
Il11	54.43014351	4.923056144	0.688908637	7.146166966	8.92E-13	1.15E-11
Clca3a2	91.52286932	4.903733237	0.509241201	9.629490357	6.00E-22	1.94E-20
Lrg1	1173.037928	4.894833921	0.478588913	10.22763751	1.49E-24	5.86E-23
Mesp2	43.67957277	4.886004703	0.678689447	7.199175888	6.06E-13	8.01E-12
AC122397.1	77.50207171	4.881337541	0.502225915	9.719405944	2.49E-22	8.25E-21
Hilpda	324.3431129	4.876961823	0.437852139	11.13837614	8.16E-29	4.19E-27
Saa4	35.18295341	4.867078817	0.82708824	5.884594393	3.99E-09	3.23E-08
Gpbar1	33.67891039	4.866871825	0.792743928	6.139273548	8.29E-10	7.35E-09
Fgb	472.764279	4.859079724	0.3339656	14.5496414	5.87E-48	7.35E-46
Trp53cor1	29.97915273	4.856226203	0.651455121	7.45442939	9.03E-14	1.30E-12
Rpp25	67.86092013	4.854477806	0.738369255	6.574593634	4.88E-11	5.06E-10
Nanos1	80.64687614	4.848104571	0.491420676	9.865487566	5.87E-23	2.04E-21
Ptgdr2	13.08680376	4.840184804	1.127951408	4.291128828	1.78E-05	7.98E-05
Msln	58.50273658	4.836952445	0.629993599	7.677780306	1.62E-14	2.57E-13
Prr7	28.66731052	4.797455084	0.81008811	5.922139859	3.18E-09	2.60E-08
Tnfrsf23	559.0811133	4.774068587	0.279150372	17.10213945	1.43E-65	3.67E-63
2010110E17Rik	12.38525163	4.77313982	1.007906893	4.735695185	2.18E-06	1.17E-05
Cbr3	265.5955157	4.766220074	0.476042718	10.01216885	1.35E-23	4.96E-22
Gm26810	11.9286811	4.742253173	0.96735579	4.902284372	9.47E-07	5.37E-06
Maff	895.2458732	4.741352047	0.382068112	12.40970366	2.32E-35	1.73E-33
Cxcl1	664.1101312	4.708634764	0.585557692	8.041282404	8.89E-16	1.62E-14
Krt18	3010.492888	4.688708362	0.24393095	19.22145736	2.45E-82	1.05E-79
Sdcbp2	87.28175831	4.684913788	0.484847626	9.662651795	4.34E-22	1.42E-20
Hspb1	1737.446824	4.682438791	0.558314888	8.386734607	5.00E-17	1.03E-15
Gm8439	11.19674605	4.661346734	1.090873156	4.273041929	1.93E-05	8.61E-05
4833407H14Rik	26.23673169	4.643882856	0.750903242	6.184395796	6.23E-10	5.61E-09
Ptpn5	50.07202526	4.640409809	0.728525949	6.369587545	1.90E-10	1.83E-09
Kcnv2	10.93868186	4.63472255	1.027572063	4.510362548	6.47E-06	3.13E-05
Gm6611	69.78170307	4.62341924	0.499315704	9.259510966	2.05E-20	5.77E-19
A930006L05Rik	25.46018365	4.623285202	0.666089543	6.940936476	3.90E-12	4.58E-11
Tnfrsf12a	3445.054361	4.57151503	0.32093875	14.24419778	4.87E-46	5.49E-44
Gm39460	28.07107483	4.55827183	0.934350691	4.878544935	1.07E-06	6.02E-06
Atp2c2	56.54439998	4.555291953	0.533343691	8.541006547	1.33E-17	2.89E-16
Gm15892	41.69141503	4.54675707	0.742281071	6.125384641	9.05E-10	7.97E-09
Retnlg	17.27789408	4.542935542	0.871303907	5.213950619	1.85E-07	1.15E-06
Hcar2	41.71098646	4.530586099	0.531078692	8.53091296	1.45E-17	3.14E-16
1700016P03Rik	13.78773004	4.514937992	1.005281088	4.491219467	7.08E-06	3.42E-05
Rnf223	57.6140629	4.502478264	0.483265756	9.316774888	1.20E-20	3.48E-19
Rgs16	71.66735665	4.499577918	0.554448363	8.11541384	4.84E-16	9.05E-15
5033406O09Rik	60.38307568	4.493301516	0.544459097	8.252780682	1.55E-16	3.03E-15
Cyp2d10	13.36451628	4.479832227	1.148386665	3.900978967	9.58E-05	0.000376973
Plaur	1271.700252	4.472818739	0.319978857	13.97848215	2.11E-44	2.23E-42
Rin1	565.9644359	4.457673672	0.217241301	20.51945764	1.44E-93	8.71E-91
Akap12	6330.228958	4.441499016	0.456679604	9.725634731	2.34E-22	7.79E-21
Defb28	13.14447877	4.43168445	1.072892695	4.130594297	3.62E-05	0.000153814
Eid3	46.33334084	4.367743236	0.676297922	6.458312366	1.06E-10	1.05E-09
Cidec	266.1918653	4.365754721	1.180149929	3.699322105	0.000216176	0.000782791
Hesx1	67.31127307	4.362384267	0.54280083	8.036804714	9.22E-16	1.68E-14
Btbd17	12.1908815	4.357074713	0.941259858	4.628981759	3.67E-06	1.88E-05
Snai3	95.04893822	4.354922455	0.370572739	11.75186945	6.91E-32	4.27E-30
Fosb	323.3308456	4.350941345	0.618775857	7.031530557	2.04E-12	2.49E-11
Fam83c	47.05235796	4.303262446	0.554072033	7.766611903	8.06E-15	1.33E-13
Tssk3	37.94236081	4.299363585	0.798427594	5.384788322	7.25E-08	4.86E-07
S100a14	52.31774805	4.293665194	0.643229976	6.675163404	2.47E-11	2.67E-10
Gm33424	20.15468296	4.286877263	0.803852334	5.33291636	9.66E-08	6.35E-07
Il1f9	23.21823433	4.280989394	0.816934128	5.240311611	1.60E-07	1.01E-06
Adamts4	289.5927773	4.278930246	0.345271154	12.39295609	2.85E-35	2.11E-33
Ptprh	22.74364418	4.278744655	0.936515767	4.56879084	4.91E-06	2.43E-05
Gm11973	14.61412433	4.274767142	0.964238163	4.43331047	9.28E-06	4.39E-05
Samd5	298.0281096	4.263291622	0.414796444	10.27803321	8.85E-25	3.53E-23
Rnf222	33.14747851	4.208785687	0.776463666	5.420454132	5.94E-08	4.05E-07
Foxa1	50.1357532	4.20063234	0.552568768	7.602008267	2.92E-14	4.47E-13
Sapcd1	28.04904739	4.196853797	0.705221184	5.951117032	2.66E-09	2.21E-08
4930423D22Rik	46.71307385	4.174579132	0.550854	7.57837672	3.50E-14	5.32E-13
Celsr3	29.25378952	4.149220202	0.769862691	5.389558748	7.06E-08	4.73E-07
Mt1	13138.09977	4.147735764	0.2983339	13.90299851	6.07E-44	6.30E-42
Muc3a	80.03950728	4.132175116	0.498820431	8.283893079	1.19E-16	2.36E-15
Ttc9	79.76325093	4.120945064	0.494633289	8.331313627	8.00E-17	1.62E-15
Tmem238l	10.36410559	4.115691614	1.24791044	3.298066498	0.000973531	0.00303198
Slc27a6	12.95965664	4.110325265	0.8427673	4.877176966	1.08E-06	6.06E-06
Ahnak2	72.29731997	4.097527558	0.512332579	7.997788399	1.27E-15	2.27E-14
Gm10752	50.89202579	4.070130623	0.558881902	7.282630931	3.27E-13	4.45E-12
Rnd1	343.2466434	4.061053398	0.316773192	12.82006655	1.27E-37	1.06E-35
Adgrg2	248.7013742	4.052093712	0.295601112	13.70797856	9.10E-43	9.06E-41
Spp1	121390.7516	4.046172753	0.332791575	12.15827879	5.18E-34	3.50E-32
9530034E10Rik	19.80699467	4.044420841	0.677342127	5.971016243	2.36E-09	1.97E-08
Pabpc1l	35.17351315	4.030953182	0.601014077	6.706919744	1.99E-11	2.17E-10
Aldh1a2	602.4861051	4.030781907	0.48661316	8.283339297	1.20E-16	2.36E-15
Hhipl1	56.59723631	4.024411569	0.409989388	9.815892026	9.62E-23	3.28E-21
Rdh12	89.98383587	4.007169502	0.438712625	9.133927943	6.61E-20	1.75E-18
Tmem59l	12.05921105	3.993848032	0.854681721	4.672906807	2.97E-06	1.55E-05
Dmkn	12.13787624	3.978710191	0.910152101	4.371478333	1.23E-05	5.71E-05
Gm17055	24.14254681	3.977941406	0.754357955	5.273280913	1.34E-07	8.57E-07
Gm15704	30.86524237	3.958894141	0.699905125	5.65632969	1.55E-08	1.15E-07
Gm26569	23.8174395	3.95835169	0.600161429	6.595478316	4.24E-11	4.42E-10
Psors1c2	23.4559354	3.955983105	0.679155633	5.824855025	5.72E-09	4.53E-08
1110046J04Rik	35.39771022	3.954586323	0.539631768	7.328305256	2.33E-13	3.21E-12
Lox	590.6828928	3.943198986	0.487741332	8.084611095	6.24E-16	1.15E-14
A530013C23Rik	28.57050284	3.94045131	0.832515364	4.733187493	2.21E-06	1.18E-05
Serpina7	54.1378319	3.928569777	0.533528304	7.363376508	1.79E-13	2.50E-12
Krt87	34.37870533	3.926767173	0.665745528	5.898300486	3.67E-09	2.99E-08
Plin4	698.0283865	3.917937123	0.448425734	8.737092519	2.39E-18	5.58E-17
4933433G15Rik	27.32426739	3.902657563	0.675296002	5.77918061	7.51E-09	5.83E-08
Gm8126	325.0618747	3.900137731	0.299640235	13.01606818	9.91E-39	8.48E-37
Dkkl1	13.56366007	3.898997385	0.807419582	4.828960642	1.37E-06	7.62E-06
C3	2553.660215	3.876975861	0.337473275	11.48824557	1.51E-30	8.52E-29
Gm13657	21.92701518	3.842619393	0.598950994	6.41558229	1.40E-10	1.37E-09
Rnf225	35.12459636	3.824249145	0.606491338	6.305529697	2.87E-10	2.70E-09
Hmga1b	347.5209496	3.806811463	0.246582002	15.43831839	9.04E-54	1.34E-51
Gm11539	38.02048649	3.804242158	0.631523638	6.023910953	1.70E-09	1.45E-08
Omp	31.84652102	3.803714285	0.482367769	7.885506719	3.13E-15	5.43E-14
4932438H23Rik	12.81759878	3.799939607	0.829066435	4.583395788	4.57E-06	2.29E-05
AC112142.1	34.14456515	3.792337757	0.485985722	7.803393361	6.03E-15	1.01E-13
Gm13398	29.27571261	3.788942322	0.541905843	6.991883128	2.71E-12	3.25E-11
Fgfbp3	251.0536682	3.760140096	0.484171888	7.766126422	8.09E-15	1.34E-13
Gpnmb	70.00380733	3.752760628	0.535570494	7.007033943	2.43E-12	2.94E-11
Capn13	12.06427996	3.749245718	1.028537535	3.645220119	0.000267163	0.000948004
Hcrtr1	22.73062291	3.741473399	0.668046541	5.600617875	2.14E-08	1.55E-07
Chil3	42.67074149	3.735680845	0.477131049	7.829464989	4.90E-15	8.31E-14
Gm2260	44.46016957	3.717907943	2.222854837	1.672582429	NA	NA
AA914427	39.28214362	3.712681757	0.775345504	4.788422369	1.68E-06	9.21E-06
Wnt10a	56.44416609	3.710804596	0.557950796	6.650773909	2.92E-11	3.11E-10
Apod	32.44623295	3.705370944	0.521971282	7.09880231	1.26E-12	1.59E-11
Gm38099	47.73915584	3.696542766	0.411952481	8.973226137	2.88E-19	7.33E-18
Calml3	58.72264091	3.680081061	0.476806357	7.71818792	1.18E-14	1.92E-13
Fscn2	13.81301003	3.675298893	0.783162574	4.692893932	2.69E-06	1.42E-05
Cpne5	21.73481842	3.672833798	0.611389613	6.007353939	1.89E-09	1.60E-08
Ier5	1393.149397	3.656549232	0.428608207	8.531216096	1.45E-17	3.14E-16
Rasl10b	75.51209827	3.656177736	0.437954364	8.348307588	6.92E-17	1.41E-15
Pi15	266.7149633	3.655077755	0.443104761	8.24878917	1.60E-16	3.12E-15
Scn3b	21.26411321	3.636412897	0.621433817	5.851649522	4.87E-09	3.89E-08
Klf5	440.2898379	3.63545114	0.362311187	10.0340571	1.08E-23	4.01E-22
Ly6f	69.59254023	3.626110808	0.477415104	7.595299725	3.07E-14	4.70E-13
Cep85	16981.01062	3.625862929	0.505016842	7.179687147	6.99E-13	9.13E-12
Bbc3	355.2248434	3.622287741	0.366088636	9.894564823	4.40E-23	1.54E-21
Kdelr3	247.3916113	3.619553954	0.426771661	8.481242502	2.23E-17	4.67E-16
Itgb3	258.3425341	3.615198868	0.416546909	8.678971773	3.99E-18	9.13E-17
Tmem179	26.89164386	3.607057499	0.68404669	5.273115934	1.34E-07	8.57E-07
Slc7a11	31.43832666	3.5807492	0.611685151	5.85390898	4.80E-09	3.84E-08
Nt5c1a	21.63709545	3.568635766	0.671384244	5.315340359	1.06E-07	6.94E-07
Nefh	27.53337866	3.547328611	0.663762167	5.344276588	9.08E-08	6.00E-07
Btg2	5197.360445	3.544100603	0.299726661	11.82444229	2.92E-32	1.87E-30
Anxa2	5245.69562	3.537672327	0.218645791	16.17992418	6.99E-59	1.26E-56
Rpl30-ps1	23.13128488	3.53140272	1.202779719	2.936034476	0.003324374	0.009077893
Plin2	9172.413826	3.520577819	0.307202627	11.46011624	2.09E-30	1.15E-28
Clu	43240.72556	3.513102226	0.318301639	11.03702212	2.53E-28	1.26E-26
Gm37795	562.1842987	3.497916635	0.23511568	14.87742814	4.62E-50	6.08E-48
Sox11	44.13745313	3.495227716	0.66488631	5.256880256	1.47E-07	9.33E-07
Cfap52	44.06388556	3.493444593	0.561373975	6.223025559	4.88E-10	4.47E-09
Rhou	328.9823734	3.492669635	0.244588734	14.27976497	2.93E-46	3.34E-44
Slc25a24	779.6805808	3.491185577	0.325769025	10.71675116	8.49E-27	3.91E-25
Lrrn4cl	36.64950776	3.487805356	0.645766616	5.401030761	6.63E-08	4.48E-07
Asb4	82.85432063	3.47645153	0.452607296	7.680944519	1.58E-14	2.52E-13
Ankrd1	316.6305055	3.476056454	0.387389275	8.973032251	2.88E-19	7.33E-18
Edn1	234.1559272	3.475967102	0.247535709	14.0422855	8.59E-45	9.28E-43
Rem2	35.92650312	3.472916626	0.550644771	6.307000096	2.84E-10	2.68E-09
Dnajb13	96.93210789	3.472577689	0.442968363	7.839335669	4.53E-15	7.71E-14
Tcf23	61.2056534	3.458009496	0.514313035	6.723550176	1.77E-11	1.95E-10
Mroh3	95.24359334	3.453944358	0.451632666	7.647684988	2.05E-14	3.20E-13
Ccr1	49.6107297	3.451858149	0.582407938	5.926873458	3.09E-09	2.54E-08
Gm5741	25.21332361	3.423833956	0.901153291	3.79939128	0.000145052	0.000547654
Pxdc1	437.9738378	3.416800981	0.241539594	14.145925	1.98E-45	2.18E-43
C730034F03Rik	42.6888008	3.40058334	0.554221826	6.135780256	8.47E-10	7.50E-09
Gjb3	32.98668538	3.39806938	0.630089222	5.392997154	6.93E-08	4.66E-07
Homer3	560.7189716	3.396888716	0.24831452	13.67978289	1.34E-42	1.32E-40
Mmp3	37.01158685	3.38464951	0.614519642	5.50779711	3.63E-08	2.55E-07
S100a8	19.78436275	3.380506316	0.876468172	3.856964146	0.000114804	0.00044407
Gm43305	6291.444713	3.379774135	0.310950821	10.8691597	1.62E-27	7.65E-26
Gm11478	41.52783861	3.374064327	0.610628199	5.525562584	3.28E-08	2.33E-07
Cd14	620.8131742	3.361591238	0.246278582	13.64954762	2.03E-42	1.99E-40
Ighg1	111.5580042	3.346486546	2.101468765	1.592451243	NA	NA
Serp2	39.93997431	3.339919422	0.449544855	7.429557654	1.09E-13	1.56E-12
Cd300lf	55.92095617	3.337761746	0.424121608	7.869822442	3.55E-15	6.13E-14
Sh3bgrl3	3410.725204	3.311642222	0.213514057	15.51018362	2.96E-54	4.47E-52
Reep2	59.31759437	3.306714746	0.436631234	7.573243713	3.64E-14	5.53E-13
Cfap157	84.89163522	3.300786721	0.30769315	10.72752749	7.56E-27	3.49E-25
Gng3	39.04734731	3.300407638	0.517510206	6.377473529	1.80E-10	1.74E-09
Trib3	95.74901737	3.286614619	0.42077206	7.810914583	5.68E-15	9.55E-14
Slc39a4	20.05136137	3.275972224	0.58067967	5.64161687	1.68E-08	1.25E-07
Gm14025	69.31184577	3.262751889	0.460826078	7.080224067	1.44E-12	1.80E-11
Scrt2	34.81084605	3.257592488	0.621364662	5.242642024	1.58E-07	1.00E-06
Gm7665	342.0219903	3.247248642	0.279992417	11.59763068	4.24E-31	2.44E-29
Gm37475	24.26834774	3.245497401	0.716005555	4.532782433	5.82E-06	2.84E-05
Gm48780	15.05032457	3.240982238	0.821566842	3.944879555	7.98E-05	0.000318429
Cd80	13.15681777	3.229012383	0.67157854	4.808093453	1.52E-06	8.39E-06
Trp53inp1	6172.675681	3.227211432	0.310311341	10.39991456	2.48E-25	1.01E-23
Cd109	101.22229	3.219031688	0.361878688	8.895333708	5.82E-19	1.45E-17
Rasal1	58.70398793	3.216176564	0.536259531	5.997425455	2.00E-09	1.69E-08
C6	36.84358946	3.212177516	0.692796907	4.636535593	3.54E-06	1.82E-05
Trim72	65.35088703	3.20892581	1.194336951	2.686784334	0.007214352	0.017995546
Hist1h2ac	64.98595905	3.181651007	0.528408365	6.02119727	1.73E-09	1.47E-08
Pou4f1	11.58290117	3.175232291	0.715443751	4.438129882	9.07E-06	4.31E-05
Foxf1	24.72303333	3.174877453	0.596178368	5.325381837	1.01E-07	6.61E-07
Pmaip1	1665.697381	3.170925531	0.308766801	10.2696453	9.66E-25	3.84E-23
Gm12932	12.79125026	3.16764998	0.719590791	4.402015729	1.07E-05	5.02E-05
C4bp	22.53207945	3.163910862	0.56617652	5.588205709	2.29E-08	1.66E-07
Gm37120	38.62260344	3.163479884	0.497741808	6.355664393	2.08E-10	1.99E-09
Hist2h4	24.18173441	3.163021358	0.510402671	6.197109726	5.75E-10	5.22E-09
Gm20627	28.57003707	3.15949946	0.556835613	5.674025492	1.39E-08	1.04E-07
Rbpjl	12.50976183	3.156225858	0.781343035	4.039488058	5.36E-05	0.000220503
Pak3	31.02954433	3.146514108	0.60279492	5.21987496	1.79E-07	1.12E-06
Iglon5	53.50634778	3.133622474	0.410487259	7.633909226	2.28E-14	3.52E-13
Gm43412	24.46009665	3.130179365	0.712408353	4.393799358	1.11E-05	5.19E-05
Gm28496	12.52346026	3.124492794	0.701449031	4.454340455	8.42E-06	4.01E-05
1700124L16Rik	12.56791136	3.115015538	0.83657332	3.723541575	0.000196447	0.000718441
Mtfr2	81.39336185	3.114265861	0.528518411	5.892445365	3.81E-09	3.10E-08
Gm20644	12.5298777	3.108783969	0.73790197	4.213004023	2.52E-05	0.000109953
Srxn1	7222.85843	3.098231311	0.268451993	11.54110005	8.19E-31	4.67E-29
Gm45053	108.5692616	3.091486616	0.476746017	6.484556784	8.90E-11	8.91E-10
Arid5a	368.8193897	3.085660344	0.218846181	14.09967646	3.82E-45	4.17E-43
Pgf	37.88955142	3.074679336	0.559237392	5.497985968	3.84E-08	2.68E-07
Gpr27	41.67853319	3.074549965	0.377770664	8.13866787	4.00E-16	7.61E-15
Tmem240	38.95163722	3.065259208	0.524685849	5.842084774	5.16E-09	4.10E-08
Wfikkn1	86.43840453	3.062759801	0.585695115	5.229273258	1.70E-07	1.07E-06
Ercc6l	62.88488396	3.05400871	0.494315439	6.178258797	6.48E-10	5.82E-09
Itgam	72.51267618	3.046194682	0.384327544	7.926037905	2.26E-15	3.94E-14
Ccnf	90.47916658	3.041791815	0.344148211	8.838609992	9.69E-19	2.37E-17
D430020J02Rik	21.58746375	3.039706498	0.624560218	4.866955034	1.13E-06	6.35E-06
Gm13889	266.3636291	3.017855672	0.55208229	5.466314938	4.59E-08	3.18E-07
AA414768	80.91729824	3.00925877	0.473994567	6.348719965	2.17E-10	2.08E-09
Ccdc184	21.93179724	3.006365711	0.660710869	4.550198663	5.36E-06	2.64E-05
Gm47662	10.16464726	3.005694044	0.821120194	3.660479996	0.000251743	0.000897945
Siva1	309.8766682	3.005361625	0.341120716	8.810258315	1.25E-18	3.01E-17
Pdk4	3245.288139	2.998500899	0.258114525	11.61693978	3.38E-31	1.98E-29
S100a11	7308.492014	2.99810662	0.237157169	12.64185535	1.24E-36	9.65E-35
Upk1b	39.11730025	2.996912969	0.811178569	3.694516947	0.000220305	0.000795206
Ggn	61.78640929	2.995849778	0.464442831	6.450416662	1.12E-10	1.10E-09
Col1a1	2568.93805	2.99439326	0.56576428	5.292651671	1.21E-07	7.79E-07
Cldn7	1156.139309	2.990935884	0.305632362	9.786057543	1.29E-22	4.38E-21
Celf3	64.2560066	2.987030383	0.628235135	4.754637585	1.99E-06	1.07E-05
Apoc1	18.30263967	2.985546419	0.757945358	3.938999546	8.18E-05	0.000325828
Gm38300	77.17237776	2.983807844	0.443220326	6.732109678	1.67E-11	1.84E-10
Plat	6335.489119	2.980923693	0.289139786	10.3096282	6.37E-25	2.58E-23
Gsdmc2	78.83862169	2.979426774	1.292180138	2.305736396	0.021125366	0.046007748
Ros1	25.02506537	2.979378542	0.703662093	4.234104083	2.29E-05	0.000101237
Syt2	24.60300536	2.976536087	0.666286157	4.467353934	7.92E-06	3.79E-05
AC113595.1	43.96042587	2.973814954	0.512387361	5.803841355	6.48E-09	5.10E-08
B3gnt6	12.6737694	2.968842163	0.727581821	4.080423779	4.50E-05	0.000187832
Sytl1	307.1522058	2.968403485	0.302304409	9.819253032	9.30E-23	3.18E-21
Gsdmc3	62.28119237	2.964923472	1.30794825	2.26685075	0.023399345	0.05025619
Nrip3	71.08691809	2.959656526	0.318419972	9.294820638	1.47E-20	4.21E-19
Ces2d-ps	28.38461231	2.958394085	1.111969819	2.660498545	0.007802506	0.019270595
Gm14636	23.8147787	2.957148129	0.628115653	4.707967574	2.50E-06	1.32E-05
Steap1	355.0920178	2.956668622	0.292212844	10.11820213	4.59E-24	1.74E-22
Lyve1	18.79973951	2.952986391	0.758508239	3.893150056	9.90E-05	0.000388906
Gm3488	0.827324231	2.952925737	3.068567531	0.962314079	0.335891859	0.473348291
Gm42674	0.827324231	2.952925737	3.068567531	0.962314079	0.335891859	0.473348291
D930019O06Rik	0.827324231	2.952925737	3.068567531	0.962314079	0.335891859	0.473348291
Gm14383	0.827324231	2.952925737	3.068567531	0.962314079	0.335891859	0.473348291
Stil	43.74181891	2.947856635	0.415885335	7.088147588	1.36E-12	1.71E-11
Gpr3	22.9785764	2.944720309	0.637288894	4.620699238	3.82E-06	1.95E-05
Wfdc3	52.70199233	2.943594525	0.538567966	5.46559527	4.61E-08	3.19E-07
Gm4262	12.52105231	2.940675378	0.74214376	3.962406661	7.42E-05	0.000297895
Foxj1	49.94764385	2.940656289	0.462664832	6.355910552	2.07E-10	1.99E-09
Nefm	34.38634392	2.940288841	0.533176724	5.514660914	3.49E-08	2.46E-07
Creb3l3	34.97157336	2.939890768	0.579128517	5.076404776	3.85E-07	2.31E-06
Adamts2	314.6106271	2.931966841	0.412906007	7.100809365	1.24E-12	1.57E-11
Mmp8	11.04709634	2.930553313	0.884761335	3.312252919	0.000925478	0.002900812
Tubb2b	773.290272	2.925827418	0.279045882	10.48511233	1.01E-25	4.32E-24
Gm24724	0.810608872	2.924523943	3.016283758	0.96957852	0.332256624	0.4695796
Abo	0.810608872	2.924523943	3.016283758	0.96957852	0.332256624	0.4695796
Tuba1a	1840.682004	2.922715038	0.200581326	14.57122202	4.28E-48	5.42E-46
Gm47794	35.3318081	2.916282556	0.532044488	5.481275761	4.22E-08	2.93E-07
Gm16184	20.70202297	2.915410408	0.567444027	5.137793806	2.78E-07	1.70E-06
Mapk13	776.2658198	2.913407114	0.395990861	7.357258458	1.88E-13	2.61E-12
Gm26799	25.75551099	2.912165658	0.683476404	4.260813745	2.04E-05	9.04E-05
Gm20390	0.802251192	2.910922423	3.035426485	0.958983009	0.337567305	0.475122162
Gm4758	0.802251192	2.910922423	3.035426485	0.958983009	0.337567305	0.475122162
Gjc2	48.70353678	2.908465542	0.731938345	3.973648273	7.08E-05	0.000285738
Lrrc73	40.45217624	2.906719174	0.685888308	4.237889959	2.26E-05	9.96E-05
Gm9910	45.24450287	2.904512289	0.613022328	4.73802039	2.16E-06	1.15E-05
Cebpd	805.3701602	2.903465773	0.308902565	9.399293173	5.49E-21	1.63E-19
Mmp19	40.73657127	2.898468605	0.5262658	5.507613461	3.64E-08	2.55E-07
Gls2	20.65656357	2.898219318	0.53082687	5.459820295	4.77E-08	3.28E-07
4933412E24Rik	0.785535832	2.887232756	3.426564224	0.842602843	0.399450601	0.538039466
Gm3376	0.785535832	2.887232756	3.426564224	0.842602843	0.399450601	0.538039466
Ifrd1	1879.775571	2.883217476	0.244290582	11.80240948	3.79E-32	2.40E-30
1500009L16Rik	32.39201667	2.879749824	0.487319176	5.909371034	3.43E-09	2.81E-08
Gpr176	65.77807994	2.877955085	0.604886404	4.757843899	1.96E-06	1.06E-05
Frat2	40.3492718	2.876666893	0.467021973	6.159596466	7.29E-10	6.50E-09
Igfbp2	36.82039059	2.874835272	0.467542262	6.148824401	7.81E-10	6.94E-09
Inhbb	329.6680242	2.857577688	0.392604172	7.278520941	3.37E-13	4.58E-12
AC170810.1	0.772273824	2.857231265	3.112766897	0.917907238	0.358667432	0.496177567
Chrnb1	611.8056275	2.856980366	0.307179824	9.300677146	1.40E-20	4.00E-19
Cldn6	95.84653852	2.852818629	0.309101419	9.229393501	2.72E-20	7.57E-19
Cryab	6716.59842	2.852798768	0.450751446	6.328984179	2.47E-10	2.34E-09
Gm43965	0.774509225	2.852172188	2.530719672	1.127020199	0.259733941	0.387354992
Igsf9b	264.309218	2.850860003	0.27036828	10.54435825	5.39E-26	2.35E-24
Mall	55.4245905	2.842206729	0.398684667	7.128959209	1.01E-12	1.29E-11
Gxylt2	78.7976371	2.839985326	0.606328478	4.683905555	2.81E-06	1.47E-05
Vcan	73.92874354	2.839078607	0.53074075	5.34927572	8.83E-08	5.85E-07
CT571271.1	0.766151545	2.838451625	2.535583022	1.119447322	0.262949352	0.391240576
Eif4ebp1	795.8387023	2.838258752	0.22989674	12.34579817	5.13E-35	3.68E-33
Dlk2	25.36746014	2.837365029	0.490525709	5.784335004	7.28E-09	5.66E-08
Catsper4	44.96939152	2.829506442	0.397593624	7.116579018	1.11E-12	1.41E-11
Gm12976	13.6476732	2.827868145	0.822398342	3.438562554	0.000584811	0.001931553
Hist1h4d	20.50889701	2.827057677	0.562478546	5.026072013	5.01E-07	2.95E-06
Gm48710	0.757793865	2.825743697	2.590479587	1.090818747	0.275352646	0.406101301
Col3a1	2850.365506	2.821878346	0.499574344	5.648565378	1.62E-08	1.20E-07
Fbxo2	69.01374615	2.821527719	0.456871379	6.175759408	6.58E-10	5.91E-09
Gm19590	13.97760985	2.810131434	0.818397	3.433702024	0.000595398	0.001962099
Trf	39.80950287	2.809510591	0.386563106	7.267922233	3.65E-13	4.92E-12
Bhlha15	29.76404747	2.805725284	0.484090483	5.795869532	6.80E-09	5.33E-08
AC108416.1	0.747200784	2.803585069	2.545243681	1.101499668	0.270679249	0.400766188
Dusp8	465.3064824	2.802873044	0.267587435	10.47460634	1.13E-25	4.77E-24
Ccdc116	59.36712315	2.800636155	0.404071623	6.931038946	4.18E-12	4.89E-11
Actn1	3047.020421	2.797266813	0.267884875	10.44204835	1.59E-25	6.62E-24
Gm47391	21.65513246	2.792453172	0.55367106	5.043523803	4.57E-07	2.71E-06
Arhgdig	45.58494531	2.790830349	0.524895137	5.316929329	1.06E-07	6.89E-07
Cd276	63.69385486	2.787390603	0.394952737	7.057529526	1.69E-12	2.10E-11
Snhg15	240.1045438	2.781274505	0.520790825	5.340482919	9.27E-08	6.12E-07
Calcr	67.16837486	2.769663336	0.654777806	4.22992855	2.34E-05	0.000102825
3830432H09Rik	12.46929885	2.768646356	0.692396582	3.998642438	6.37E-05	0.000259841
Rimbp3	11.99530396	2.765594976	0.790296668	3.499438991	0.000466238	0.00156973
Gm35040	0.721694219	2.76069759	2.560280668	1.078279278	0.280909142	0.412933622
Cyp3a16	0.721694219	2.76069759	2.560280668	1.078279278	0.280909142	0.412933622
Zfp385a	794.8017243	2.75661834	0.310545273	8.8767036	6.89E-19	1.71E-17
Dclk1	44.72736191	2.755876674	0.717150357	3.842815729	0.000121631	0.000466957
1700064M15Rik	0.713336539	2.752142136	3.114934843	0.883531205	0.37694933	0.516593754
Zfp389	13.16939934	2.751993089	0.693230585	3.969809104	7.19E-05	0.000289925
Pglyrp1	23.1778571	2.749236779	0.556670483	4.938714844	7.86E-07	4.52E-06
Hp	68.79456537	2.748075226	0.577747009	4.756537346	1.97E-06	1.06E-05
Taar5	0.719458818	2.744550058	2.21576407	1.238647244	0.215476164	0.332064333
Spink6	0.719458818	2.744550058	2.21576407	1.238647244	0.215476164	0.332064333
Gm5258	0.719458818	2.744550058	2.21576407	1.238647244	0.215476164	0.332064333
4930479H17Rik	0.719458818	2.744550058	2.21576407	1.238647244	0.215476164	0.332064333
Gm17057	0.719458818	2.744550058	2.21576407	1.238647244	0.215476164	0.332064333
Cd44	269.8120725	2.738560569	0.472297934	5.79837508	6.70E-09	5.26E-08
2200002D01Rik	354.251795	2.736659555	0.441875884	6.193276558	5.89E-10	5.34E-09
Gm28727	39.28945994	2.73581661	0.517895068	5.282569339	1.27E-07	8.18E-07
Nnmt	28.62491612	2.734272974	0.601295065	4.547306524	5.43E-06	2.68E-05
Recql4	60.57475433	2.733644352	0.517028875	5.287217953	1.24E-07	8.00E-07
Isg15	529.5158781	2.732350116	0.420897234	6.491727422	8.49E-11	8.51E-10
AC166105.1	0.711101138	2.72971235	2.18164366	1.251218245	0.210854864	0.326659512
Mdfi	67.65294065	2.724480146	0.431194018	6.318455338	2.64E-10	2.49E-09
Gm13814	10.70323377	2.723151383	0.784481265	3.471276503	0.00051799	0.001728656
Gm12279	25.77917723	2.720816415	0.633849654	4.292526467	1.77E-05	7.94E-05
Krt8	8038.748033	2.715911014	0.230168929	11.79964221	3.92E-32	2.47E-30
Slc2a6	66.23243565	2.714756043	0.556442889	4.878768511	1.07E-06	6.02E-06
A930001C03Rik	76.62545742	2.714581354	0.514018807	5.281093444	1.28E-07	8.24E-07
Mafk	3107.019742	2.714216159	0.41939486	6.471743976	9.69E-11	9.65E-10
Ppm1j	307.0726701	2.712519548	0.270339321	10.03375882	1.08E-23	4.01E-22
Lce1i	0.694385778	2.709944912	2.628178535	1.031111424	0.302488571	0.437042773
Tunar	0.693952252	2.709174372	2.577398114	1.05112763	0.293199976	0.427025
Col17a1	11.70860665	2.706182044	0.75732609	3.573337931	0.000352459	0.001214961
Arpc1b	3207.377616	2.705599937	0.231942625	11.6649535	1.93E-31	1.15E-29
1500015A07Rik	372.8127883	2.705176642	0.447046265	6.051223008	1.44E-09	1.24E-08
Trim42	0.696401593	2.705068156	3.432317719	0.788117062	0.430628236	0.567120431
Ifna2	0.696401593	2.705068156	3.432317719	0.788117062	0.430628236	0.567120431
n-R5s69	0.696401593	2.705068156	3.432317719	0.788117062	0.430628236	0.567120431
Gm12635	0.696401593	2.705068156	3.432317719	0.788117062	0.430628236	0.567120431
Mcpt2	0.696401593	2.705068156	3.432317719	0.788117062	0.430628236	0.567120431
Gm21964	0.696401593	2.705068156	3.432317719	0.788117062	0.430628236	0.567120431
Pcdh9	24.67418725	2.702606689	0.689415638	3.920141265	8.85E-05	0.000350369
Tmprss13	10.69956158	2.701893769	0.659889759	4.094462342	4.23E-05	0.000177969
Gm47464	0.692150377	2.701037	2.539151459	1.063755764	0.287439355	0.420608558
Gm5541	0.685594572	2.694239571	2.582993567	1.043068634	0.296916507	0.430787105
Gm26880	28.02660051	2.693496052	0.570069753	4.72485347	2.30E-06	1.23E-05
6330537M06Rik	27.83093524	2.693345203	0.577814976	4.661258902	3.14E-06	1.63E-05
Lce1m	0.683792697	2.686633696	2.583380751	1.039968148	0.298354699	0.432567946
Ugt1a8	0.683359171	2.68651939	2.583665493	1.039809293	0.298428511	0.432613841
1700120B22Rik	0.688043913	2.685157987	3.209000524	0.836758351	0.402728413	0.540447099
Gm39043	0.688043913	2.685157987	3.209000524	0.836758351	0.402728413	0.540447099
Otx1	0.688043913	2.685157987	3.209000524	0.836758351	0.402728413	0.540447099
Gm35177	0.688043913	2.685157987	3.209000524	0.836758351	0.402728413	0.540447099
Gm16933	0.688043913	2.685157987	3.209000524	0.836758351	0.402728413	0.540447099
4930509G22Rik	25.31762576	2.684679137	0.508102527	5.283735063	1.27E-07	8.13E-07
Hap1	612.6491554	2.683437061	0.217254892	12.35156106	4.78E-35	3.48E-33
Krt15	34.54641338	2.683411358	0.701469712	3.825413002	0.000130553	0.000497119
Wdr38	33.99031936	2.683109621	0.548196004	4.894434841	9.86E-07	5.58E-06
Clec4n	23.8475755	2.681817065	0.64009992	4.18968505	2.79E-05	0.000121261
Ltb4r1	71.77797796	2.680544343	0.47156768	5.684325832	1.31E-08	9.86E-08
Abcb1b	687.4206879	2.674800335	0.424569296	6.300032436	2.98E-10	2.78E-09
Cxcr2	22.30746226	2.672100225	0.489585879	5.457878461	4.82E-08	3.32E-07
Upk3a	34.8471333	2.670722111	1.590092376	1.679601859	0.093034806	0.16463583
Il1f8	0.679686233	2.668124148	3.172479623	0.841021682	0.400335788	0.538503848
1110028F18Rik	0.679686233	2.668124148	3.172479623	0.841021682	0.400335788	0.538503848
Htr3b	0.679686233	2.668124148	3.172479623	0.841021682	0.400335788	0.538503848
B230208H11Rik	32.74051568	2.66687827	0.569593793	4.682070456	2.84E-06	1.49E-05
Gm26761	0.675001491	2.66583837	2.195048046	1.214478369	0.224565105	0.34323609
Cry1	276.6012193	2.664561148	0.253783957	10.49932855	8.70E-26	3.75E-24
Spin4	45.87299462	2.65764862	0.401184406	6.624506294	3.48E-11	3.68E-10
Inhba	36.4137876	2.653933002	0.482630681	5.498889952	3.82E-08	2.67E-07
A430105J06Rik	18.49994047	2.653836062	0.541653248	4.899511024	9.61E-07	5.44E-06
Gm42814	11.38999339	2.653737924	0.731201228	3.629285376	0.000284207	0.001000525
Pidd1	598.884971	2.652945588	0.254215836	10.43579988	1.70E-25	7.04E-24
Foxe3	0.671328553	2.651739333	3.181719544	0.833429627	0.404602471	0.542465451
Lrrc30	0.671328553	2.651739333	3.181719544	0.833429627	0.404602471	0.542465451
H60c	0.666643811	2.65173605	2.199020181	1.20587163	0.227866991	0.347609791
Serpine2	1500.886229	2.651223214	0.266735156	9.939534234	2.80E-23	1.01E-21
Mfap5	20.85387456	2.649869922	0.797547917	3.322521275	0.000892079	0.002806411
Ttll11	95.74881371	2.64933318	0.6481603	4.087465984	4.36E-05	0.000182895
Oasl1	872.9699285	2.646649984	0.54242928	4.879253543	1.06E-06	6.01E-06
Mir155hg	54.58048959	2.643769492	0.44476825	5.944150676	2.78E-09	2.30E-08
Eva1c	78.83812997	2.642482537	0.397256459	6.65183027	2.89E-11	3.09E-10
Gm22107	22.71030531	2.64185812	0.464397273	5.688789048	1.28E-08	9.62E-08
Ece2	0.658286132	2.640675148	2.601462935	1.015073139	0.310070965	0.446009467
Arc	237.6702631	2.63886235	0.26919256	9.802879947	1.09E-22	3.72E-21
Mir703	17.13412014	2.636048865	0.783440265	3.364709453	0.000766243	0.002458014
Vwa7	40.70661144	2.634902735	0.459619691	5.732789051	9.88E-09	7.54E-08
Tas1r1	54.15532946	2.634370401	0.522836719	5.038610157	4.69E-07	2.78E-06
Mybpc2	23.34609873	2.62830427	0.659112348	3.987642287	6.67E-05	0.000271322
Anxa1	553.9294204	2.625939003	0.230973589	11.36900119	5.97E-30	3.16E-28
Gm43952	0.649494926	2.625140547	2.659642922	0.987027441	0.323629186	0.46011121
Gm20033	53.04806399	2.624097022	0.70251814	3.735272973	0.000187512	0.000689941
Gm9045	0.654613193	2.621376624	3.435209448	0.76309077	0.445409264	0.57946119
Rpl15-ps4	0.654613193	2.621376624	3.435209448	0.76309077	0.445409264	0.57946119
mt-Tn	460.9082381	2.618352544	1.579935726	1.657252572	0.097468422	0.171036413
Litaf	2923.125764	2.616583465	0.12796103	20.44828388	6.22E-93	3.55E-90
Gm30708	0.645457649	2.612099342	3.174096892	0.822942535	0.410540673	0.549045138
Gm10575	42.67035102	2.610386171	0.42997955	6.070954242	1.27E-09	1.11E-08
Il20rb	99.61359459	2.60958623	0.392514716	6.648378066	2.96E-11	3.15E-10
6030419C18Rik	87.92437499	2.60248966	0.388333297	6.701690738	2.06E-11	2.24E-10
Fosl2	1848.574301	2.60214863	0.217743002	11.95055001	6.45E-33	4.24E-31
Gm37352	22.57579937	2.601456128	0.564398447	4.609254583	4.04E-06	2.04E-05
2900093K20Rik	62.9806509	2.598191669	0.661297497	3.92893014	8.53E-05	0.000338986
Rsph4a	36.46692069	2.595060347	0.443357479	5.853200799	4.82E-09	3.86E-08
Gm47128	0.63709997	2.592915809	2.615803809	0.991250108	0.321563468	0.457935718
Lyg2	0.63709997	2.592915809	2.615803809	0.991250108	0.321563468	0.457935718
Pvr	1150.039733	2.59212559	0.163219253	15.8812489	8.55E-57	1.41E-54
Ier2	888.940879	2.590811139	0.282402789	9.174169809	4.55E-20	1.23E-18
9530014B07Rik	0.630544165	2.585163397	2.252301886	1.147787254	0.2510564	0.376823282
Gm47108	0.643586586	2.583786507	2.687451943	0.961426125	0.336337954	0.473846799
Gm9602	0.643586586	2.583786507	2.687451943	0.961426125	0.336337954	0.473846799
Gm20186	52.27865327	2.583561528	0.482308807	5.356654268	8.48E-08	5.63E-07
Gm5637	45.70866817	2.582695227	0.373732784	6.91053967	4.83E-12	5.59E-11
Gm3126	0.62874229	2.576892026	2.622359763	0.982661518	0.325774056	0.462447337
Pitpnm2os1	0.62874229	2.576892026	2.622359763	0.982661518	0.325774056	0.462447337
Camkk1	86.18655638	2.576388184	0.297612702	8.656848869	4.85E-18	1.10E-16
Gm42725	10.81381006	2.575967599	0.682492028	3.774355587	0.000160422	0.000600382
Aqp8	42.80456661	2.5750467	0.91874299	2.802793304	0.005066213	0.013212065
Dio3	21.7402298	2.570985513	0.557265407	4.613574575	3.96E-06	2.00E-05
Gm11596	0.632993505	2.569837849	3.270889413	0.785669439	0.432061172	0.56763689
Lce1h	0.632993505	2.569837849	3.270889413	0.785669439	0.432061172	0.56763689
Adarb2	0.632993505	2.569837849	3.270889413	0.785669439	0.432061172	0.56763689
A930005G22Rik	0.635228907	2.566476545	2.657674288	0.965685132	0.334201762	0.471873759
Ffar4	22.76327397	2.565381162	0.481935181	5.323083401	1.02E-07	6.68E-07
Gm17300	34.93163725	2.564126045	0.559012898	4.586881727	4.50E-06	2.25E-05
Rtn4rl2	75.80949498	2.561361675	0.427538098	5.990955402	2.09E-09	1.75E-08
Liph	30.32354795	2.559828545	0.431383428	5.933998336	2.96E-09	2.44E-08
AC153911.1	32.28898631	2.558355928	0.563867805	4.537155531	5.70E-06	2.79E-05
Orai2	262.4600739	2.551484976	0.278288503	9.168488625	4.80E-20	1.29E-18
Gm26609	0.626871227	2.550784696	2.700646783	0.944508816	0.344909699	0.482741862
Gm14487	0.626871227	2.550784696	2.700646783	0.944508816	0.344909699	0.482741862
Gm9166	0.626871227	2.550784696	2.700646783	0.944508816	0.344909699	0.482741862
Gm5979	0.626871227	2.550784696	2.700646783	0.944508816	0.344909699	0.482741862
Sox4	567.2531375	2.550019284	0.391153889	6.519222621	7.07E-11	7.15E-10
Gm42929	38.03333854	2.548029171	0.439800581	5.793601197	6.89E-09	5.38E-08
Dmbx1	0.611593404	2.545904179	2.222727907	1.145396236	0.252045057	0.377975504
Gm16145	0.611593404	2.545904179	2.222727907	1.145396236	0.252045057	0.377975504
Krt13	0.611593404	2.545904179	2.222727907	1.145396236	0.252045057	0.377975504
Srms	22.55466345	2.543092135	0.4883013	5.208038841	1.91E-07	1.19E-06
Gm13256	0.624635826	2.54220459	2.701806368	0.940927751	0.346741885	0.484513488
Gm7504	0.624635826	2.54220459	2.701806368	0.940927751	0.346741885	0.484513488
Psg28	0.624635826	2.54220459	2.701806368	0.940927751	0.346741885	0.484513488
Gm43579	0.618513547	2.542156219	3.289340985	0.772846667	0.439613131	0.574415539
4930478M09Rik	0.618513547	2.542156219	3.289340985	0.772846667	0.439613131	0.574415539
Fos	502.6856826	2.53898603	0.593889869	4.2751799	1.91E-05	8.54E-05
AC104325.1	0.6050376	2.532370786	3.290936429	0.769498543	0.441597409	0.575816088
1110002J07Rik	65.06521916	2.530995696	0.330677297	7.653974783	1.95E-14	3.05E-13
Gm18593	0.616278146	2.524533447	2.672122157	0.944767229	0.344777726	0.482741862
Gm43152	0.616278146	2.524533447	2.672122157	0.944767229	0.344777726	0.482741862
Serpinb9c	0.616278146	2.524533447	2.672122157	0.944767229	0.344777726	0.482741862
Gm48525	0.616278146	2.524533447	2.672122157	0.944767229	0.344777726	0.482741862
Gm4118	12.47983846	2.52216638	0.818621937	3.080990463	0.002063133	0.005913929
Ppp1r32	24.3653273	2.518934501	0.580705016	4.337717832	1.44E-05	6.60E-05
Kif18b	39.64175945	2.515785452	0.504357585	4.988098775	6.10E-07	3.56E-06
Gm14097	0.60748694	2.515773633	3.257346623	0.772338324	0.439914072	0.574415539
Gm5706	0.60748694	2.515773633	3.257346623	0.772338324	0.439914072	0.574415539
Gm6345	28.6262933	2.51446156	0.653837225	3.845699608	0.000120209	0.00046219
Hspb2	92.22296177	2.514071331	0.623627917	4.031364314	5.55E-05	0.000227901
Ctse	41.56319507	2.512376669	0.496620897	5.058942717	4.22E-07	2.51E-06
Mast1	46.53645394	2.510155739	0.351074138	7.149930652	8.68E-13	1.12E-11
Relb	434.3916795	2.508991912	0.219600947	11.42523269	3.13E-30	1.70E-28
Gm5565	0.607920466	2.508349413	2.715753983	0.923629102	0.355679456	0.493013788
Klk7	0.607920466	2.508349413	2.715753983	0.923629102	0.355679456	0.493013788
Gm23706	0.607920466	2.508349413	2.715753983	0.923629102	0.355679456	0.493013788
Gm12050	0.607920466	2.508349413	2.715753983	0.923629102	0.355679456	0.493013788
Gm26541	11.30620215	2.504815842	0.614891724	4.073588475	4.63E-05	0.000192805
Cdt1	469.1059762	2.504371859	0.446093655	5.614004658	1.98E-08	1.45E-07
Gm8624	0.599562786	2.498558921	3.313784695	0.753989517	0.450855517	0.583439053
Rpsa-ps5	0.599562786	2.498558921	3.313784695	0.753989517	0.450855517	0.583439053
Foxn4	0.599562786	2.498558921	3.313784695	0.753989517	0.450855517	0.583439053
Olfr12	0.599562786	2.498558921	3.313784695	0.753989517	0.450855517	0.583439053
Gm16298	0.599562786	2.498558921	3.313784695	0.753989517	0.450855517	0.583439053
Gm11473	0.599562786	2.498558921	3.313784695	0.753989517	0.450855517	0.583439053
Gm14342	0.599562786	2.498558921	3.313784695	0.753989517	0.450855517	0.583439053
Mir6366	0.599562786	2.498558921	3.313784695	0.753989517	0.450855517	0.583439053
Hephl1	0.599562786	2.498558921	3.313784695	0.753989517	0.450855517	0.583439053
Vmn1r44	0.599562786	2.498558921	3.313784695	0.753989517	0.450855517	0.583439053
S100a9	44.5434097	2.497540837	0.616782263	4.049307168	5.14E-05	0.000211964
Slc19a2	1569.220462	2.494424044	0.251000684	9.937917312	2.85E-23	1.02E-21
Gm42788	0.586086839	2.493700733	2.710942825	0.919864746	0.357643444	0.495228312
Adam23	40.96898741	2.492152199	0.604205104	4.124679157	3.71E-05	0.000157625
Gm47187	0.59912926	2.490423334	2.686763168	0.926923282	0.353966368	0.491627219
1700030C14Rik	0.59912926	2.490423334	2.686763168	0.926923282	0.353966368	0.491627219
Gm11976	0.59912926	2.490423334	2.686763168	0.926923282	0.353966368	0.491627219
L3mbtl1	12.36745719	2.485804033	0.659109613	3.771457713	0.000162297	0.000606294
Gm5027	0.584284963	2.485432317	2.659617391	0.934507469	0.350042185	0.488127857
Serpina3g	190.3175871	2.479016212	0.368385207	6.729413036	1.70E-11	1.88E-10
Kif17	37.08788578	2.47463005	0.453020336	5.462514267	4.69E-08	3.24E-07
Cacna1b	0.59077158	2.473161467	2.694122865	0.917983919	0.358627285	0.496177567
Gm32023	0.59077158	2.473161467	2.694122865	0.917983919	0.358627285	0.496177567
Nxnl2	29.05232748	2.470141859	0.519741677	4.752633797	2.01E-06	1.08E-05
Htr2b	11.37396575	2.469720717	0.623305643	3.962294813	7.42E-05	0.000297918
Socs1	33.44172142	2.469462381	0.551973796	4.473876113	7.68E-06	3.68E-05
Gm13296	0.575493758	2.46828355	2.66796163	0.925157065	0.354884213	0.492404245
Gm43921	0.588536179	2.464617008	2.732385637	0.90200189	0.367055864	0.50499092
Gm16221	0.588536179	2.464617008	2.732385637	0.90200189	0.367055864	0.50499092
Gm9530	29.96318196	2.46450837	0.444020386	5.55043968	2.85E-08	2.04E-07
Noxo1	51.81323701	2.463222053	0.374002659	6.586108391	4.52E-11	4.70E-10
Gm9195	0.5824139	2.460938092	3.291328132	0.747703661	0.454638923	0.58652915
3300002A11Rik	0.5824139	2.460938092	3.291328132	0.747703661	0.454638923	0.58652915
Gm45463	0.5824139	2.460938092	3.291328132	0.747703661	0.454638923	0.58652915
Itpkc	325.359915	2.459880816	0.255664401	9.621522606	6.49E-22	2.08E-20
Anxa8	32.9847813	2.455739669	0.453374252	5.416583884	6.07E-08	4.13E-07
Iqgap3	61.93237515	2.452488597	0.602456918	4.070811575	4.68E-05	0.000194802
Tuba8	72.67297832	2.44902209	0.344505665	7.10880064	1.17E-12	1.48E-11
Msr1	48.59376791	2.4426445	0.502656994	4.859465855	1.18E-06	6.58E-06
Cdsn	53.12851473	2.440132454	0.459777697	5.307200564	1.11E-07	7.24E-07
1110018N20Rik	23.01009646	2.439027536	0.533156972	4.574689379	4.77E-06	2.38E-05
Gm8459	0.580178499	2.438750047	2.317127371	1.052488559	0.292575457	0.426357475
Gm11937	0.580178499	2.438750047	2.317127371	1.052488559	0.292575457	0.426357475
Gm24576	0.580178499	2.438750047	2.317127371	1.052488559	0.292575457	0.426357475
Rpsa-ps11	0.580178499	2.438750047	2.317127371	1.052488559	0.292575457	0.426357475
Tlcd2	624.0364296	2.435537173	0.530105801	4.594435993	4.34E-06	2.18E-05
Gm17494	49.51010128	2.432340071	0.584833069	4.159033064	3.20E-05	0.000137284
Neurl1a	52.482513	2.426794404	0.330613466	7.340276959	2.13E-13	2.94E-12
Gm45410	0.569585418	2.425763429	3.308691709	0.733148822	0.463467666	0.595033803
Il17b	0.569585418	2.425763429	3.308691709	0.733148822	0.463467666	0.595033803
4930407I10Rik	0.569585418	2.425763429	3.308691709	0.733148822	0.463467666	0.595033803
Gm35368	0.569585418	2.425763429	3.308691709	0.733148822	0.463467666	0.595033803
Cebpb	744.9122541	2.424895071	0.336690337	7.202152267	5.93E-13	7.85E-12
Gm9611	0.571820819	2.422276688	2.322138716	1.043123165	0.296891253	0.430787105
Gm4178	0.571820819	2.422276688	2.322138716	1.043123165	0.296891253	0.430787105
A530053M12Rik	0.571820819	2.422276688	2.322138716	1.043123165	0.296891253	0.430787105
Bpifb4	0.571820819	2.422276688	2.322138716	1.043123165	0.296891253	0.430787105
Klk1b3	35.14403243	2.421422748	0.672893966	3.598520527	0.000320033	0.001112148
Gm15987	10.63527066	2.421015868	0.76953164	3.146090093	0.00165469	0.004850166
Bnipl	23.78540389	2.416879175	0.489414002	4.938312278	7.88E-07	4.53E-06
Gm26640	0.563029614	2.414538372	3.318957655	0.727498999	0.466920328	0.59864273
Gm13192	32.58921764	2.412380102	0.79733646	3.025548466	0.002481826	0.006983411
Ttc39aos1	39.38958842	2.412323598	0.442944467	5.446108437	5.15E-08	3.53E-07
Gm7269	0.563463139	2.411140332	2.755973351	0.874877956	0.381640315	0.521143434
Slc46a2	0.563463139	2.411140332	2.755973351	0.874877956	0.381640315	0.521143434
Gm48803	0.563463139	2.411140332	2.755973351	0.874877956	0.381640315	0.521143434
Znrf4	0.563463139	2.411140332	2.755973351	0.874877956	0.381640315	0.521143434
Gm43397	0.563463139	2.411140332	2.755973351	0.874877956	0.381640315	0.521143434
Ttc39a	75.99167876	2.410960957	0.34737636	6.940486548	3.91E-12	4.59E-11
Cnksr1	845.7729499	2.408151553	0.282108174	8.536270026	1.39E-17	3.01E-16
Gm10972	0.548185317	2.40655199	2.694041248	0.893286987	0.371703505	0.510495365
Ccno	55.91529146	2.40506122	0.662666109	3.629371092	0.000284113	0.001000525
Serpinb9d	0.561227738	2.401151659	2.719938929	0.882796166	0.377346412	0.516792858
Gm29389	0.561227738	2.401151659	2.719938929	0.882796166	0.377346412	0.516792858
Rpl32-ps	0.561227738	2.401151659	2.719938929	0.882796166	0.377346412	0.516792858
Fev	0.561227738	2.401151659	2.719938929	0.882796166	0.377346412	0.516792858
Cd79a	45.76292809	2.396322746	0.566474584	4.230238768	2.33E-05	0.000102771
Mir26a-1	0.554671934	2.39283774	2.764523324	0.865551656	0.386736077	0.526420695
4930567H17Rik	0.554671934	2.39283774	2.764523324	0.865551656	0.386736077	0.526420695
Gm34973	0.554671934	2.39283774	2.764523324	0.865551656	0.386736077	0.526420695
Gm10030	12.98912065	2.390327292	0.827445917	2.888801845	0.003867127	0.010347415
Klk1b11	17.17371571	2.387699355	0.769718666	3.102041644	0.001921909	0.005552543
Ms4a6d	48.30918521	2.383500609	0.479414069	4.971695165	6.64E-07	3.84E-06
Gm16343	0.552870058	2.382927906	2.728209538	0.873440208	0.382423183	0.521657732
AC090962.1	0.552870058	2.382927906	2.728209538	0.873440208	0.382423183	0.521657732
Scn10a	0.552870058	2.382927906	2.728209538	0.873440208	0.382423183	0.521657732
Gm3455	0.552870058	2.382927906	2.728209538	0.873440208	0.382423183	0.521657732
Prss33	0.552870058	2.382927906	2.728209538	0.873440208	0.382423183	0.521657732
Tmem156	13.53743575	2.382854126	0.750337856	3.175708258	0.001494712	0.004420206
Cyp4f16	481.1281332	2.382564114	0.187357865	12.71664848	4.78E-37	3.89E-35
Nectin4	235.3866986	2.382280728	0.277282358	8.591533709	8.58E-18	1.90E-16
Gm47112	13.12481193	2.38226337	0.710629968	3.352326075	0.000801356	0.002557858
Sult5a1	67.69260315	2.381618845	0.366442836	6.499291604	8.07E-11	8.12E-10
4930519A11Rik	0.557121274	2.377666284	3.444627937	0.69025344	0.490034822	0.619913381
Pcdhga10	0.557121274	2.377666284	3.444627937	0.69025344	0.490034822	0.619913381
1700028B04Rik	0.557121274	2.377666284	3.444627937	0.69025344	0.490034822	0.619913381
Prl2c2	0.557121274	2.377666284	3.444627937	0.69025344	0.490034822	0.619913381
Gm5989	0.557121274	2.377666284	3.444627937	0.69025344	0.490034822	0.619913381
Tex33	0.557121274	2.377666284	3.444627937	0.69025344	0.490034822	0.619913381
Serinc4	0.557121274	2.377666284	3.444627937	0.69025344	0.490034822	0.619913381
Gm42752	0.557121274	2.377666284	3.444627937	0.69025344	0.490034822	0.619913381
Gm3460	0.557121274	2.377666284	3.444627937	0.69025344	0.490034822	0.619913381
Gm29135	0.557121274	2.377666284	3.444627937	0.69025344	0.490034822	0.619913381
Hand1	0.557121274	2.377666284	3.444627937	0.69025344	0.490034822	0.619913381
Angpt4	28.95532513	2.376907479	0.482322816	4.928042791	8.31E-07	4.76E-06
H2-T-ps	95.95219319	2.368662052	0.637213165	3.717220831	0.000201426	0.000734816
Gm6305	11.34649205	2.368334012	0.657523183	3.601901915	0.000315898	0.001099641
Sbp	0.544512378	2.367579946	3.346717742	0.70743341	0.47929718	0.611303463
Gm37877	0.544512378	2.367579946	3.346717742	0.70743341	0.47929718	0.611303463
Gm9658	0.544512378	2.367579946	3.346717742	0.70743341	0.47929718	0.611303463
Spdye4b	0.544512378	2.367579946	3.346717742	0.70743341	0.47929718	0.611303463
Gm17383	20.96480157	2.367148568	0.542216011	4.365692861	1.27E-05	5.85E-05
Cdk5r1	59.72945911	2.366396876	0.448314954	5.278425031	1.30E-07	8.35E-07
Gm22148	0.544078853	2.36445432	2.737333527	0.863780134	0.387708683	0.526975696
Gm15935	0.544078853	2.36445432	2.737333527	0.863780134	0.387708683	0.526975696
Gm20615	0.544078853	2.36445432	2.737333527	0.863780134	0.387708683	0.526975696
Zic1	0.544078853	2.36445432	2.737333527	0.863780134	0.387708683	0.526975696
Gm11685	0.544078853	2.36445432	2.737333527	0.863780134	0.387708683	0.526975696
Hist1h2aj	0.544078853	2.36445432	2.737333527	0.863780134	0.387708683	0.526975696
4933409G03Rik	0.544078853	2.36445432	2.737333527	0.863780134	0.387708683	0.526975696
Cnih2	36.60828264	2.361198352	0.535800156	4.406863877	1.05E-05	4.91E-05
Eif6	3278.331814	2.361018635	0.421078942	5.607068887	2.06E-08	1.50E-07
E330011M16Rik	44.77485722	2.360533586	0.532048702	4.436687047	9.14E-06	4.33E-05
Gm44532	0.529234556	2.359618038	2.765980044	0.853085706	0.393611778	0.532486165
Gm48537	0.548763594	2.356785531	3.407583495	0.691629577	0.489169983	0.619756834
Ifna16	0.548763594	2.356785531	3.407583495	0.691629577	0.489169983	0.619756834
Gm23759	0.548763594	2.356785531	3.407583495	0.691629577	0.489169983	0.619756834
Gm13397	0.548763594	2.356785531	3.407583495	0.691629577	0.489169983	0.619756834
Gm26991	0.548763594	2.356785531	3.407583495	0.691629577	0.489169983	0.619756834
Gm48835	0.548763594	2.356785531	3.407583495	0.691629577	0.489169983	0.619756834
Alpi	0.548763594	2.356785531	3.407583495	0.691629577	0.489169983	0.619756834
Gm40761	0.548763594	2.356785531	3.407583495	0.691629577	0.489169983	0.619756834
Gm20553	0.548763594	2.356785531	3.407583495	0.691629577	0.489169983	0.619756834
Urad	0.548763594	2.356785531	3.407583495	0.691629577	0.489169983	0.619756834
Mir7053	0.548763594	2.356785531	3.407583495	0.691629577	0.489169983	0.619756834
n-R5s207	0.548763594	2.356785531	3.407583495	0.691629577	0.489169983	0.619756834
Rad51	59.50769153	2.356595543	0.485411816	4.85483761	1.20E-06	6.72E-06
Nudt17	64.97460085	2.354976897	0.442378131	5.323447824	1.02E-07	6.67E-07
Nup62cl	12.02272036	2.354270407	0.605595075	3.887532287	0.000101269	0.000397406
D030045P18Rik	37.93616558	2.352209923	0.701325846	3.353947295	0.000796675	0.002545293
Ccdc120	626.7586525	2.352032036	0.216731891	10.85226556	1.95E-27	9.16E-26
B230377A18Rik	10.67753477	2.350092623	0.668125767	3.517440487	0.00043573	0.001476705
A630001O12Rik	12.99438052	2.347971889	0.688408853	3.410722973	0.000647909	0.002117465
Ier5l	521.9957418	2.344310307	0.31344425	7.479193837	7.48E-14	1.09E-12
Gm20694	0.535721173	2.34409011	2.344726259	0.999728689	0.317441824	0.453892713
4930429D17Rik	0.535721173	2.34409011	2.344726259	0.999728689	0.317441824	0.453892713
Pifo	0.535721173	2.34409011	2.344726259	0.999728689	0.317441824	0.453892713
1700110C19Rik	13.18129668	2.340293396	0.77917394	3.003557071	0.002668435	0.007457375
Mgat4c	23.87033984	2.337900919	0.616205882	3.794025646	0.000148224	0.000557989
Rab26os	35.89986796	2.336880405	0.651273021	3.588173209	0.000333003	0.001152928
Gm22066	0.540405914	2.336011883	3.387549214	0.689587585	0.490453577	0.619984553
Gm4559	0.540405914	2.336011883	3.387549214	0.689587585	0.490453577	0.619984553
Gm8074	0.540405914	2.336011883	3.387549214	0.689587585	0.490453577	0.619984553
Gm6606	0.540405914	2.336011883	3.387549214	0.689587585	0.490453577	0.619984553
Muc16	0.540405914	2.336011883	3.387549214	0.689587585	0.490453577	0.619984553
Gm44513	0.540405914	2.336011883	3.387549214	0.689587585	0.490453577	0.619984553
Gm9949	51.44470821	2.335864879	0.409267748	5.707424764	1.15E-08	8.67E-08
Msl3l2	42.67789915	2.334133261	0.414547513	5.630556659	1.80E-08	1.32E-07
Faxc	11.94468269	2.332539388	0.603146763	3.867283275	0.000110055	0.000427633
Galnt17	36.51183177	2.329871077	0.574148606	4.057958256	4.95E-05	0.000205006
Hist1h2ao	0.527363493	2.327018115	2.755162482	0.844602861	0.398332611	0.537076502
Gm9269	0.527363493	2.327018115	2.755162482	0.844602861	0.398332611	0.537076502
Pxt1	0.527363493	2.327018115	2.755162482	0.844602861	0.398332611	0.537076502
Gm18905	0.527363493	2.327018115	2.755162482	0.844602861	0.398332611	0.537076502
Jaml	45.49357194	2.324052541	0.380240367	6.112061581	9.84E-10	8.64E-09
Mir763	0.518641475	2.321057985	3.418774208	0.678915261	0.497191555	0.626803408
Gm42671	0.518641475	2.321057985	3.418774208	0.678915261	0.497191555	0.626803408
Gm2272	0.525128092	2.316789749	2.756700283	0.840421341	0.400672187	0.538729744
Gm47050	0.525128092	2.316789749	2.756700283	0.840421341	0.400672187	0.538729744
Mlf1	13.53066129	2.316487755	0.788043812	2.939541838	0.003286979	0.008985343
Csrnp1	947.294024	2.316078042	0.27953253	8.285540298	1.18E-16	2.33E-15
Mir210	0.532048234	2.315865976	3.420952255	0.676965302	0.49842797	0.627283275
Phgr1	0.532048234	2.315865976	3.420952255	0.676965302	0.49842797	0.627283275
AC161456.1	0.532048234	2.315865976	3.420952255	0.676965302	0.49842797	0.627283275
Mir106b	0.532048234	2.315865976	3.420952255	0.676965302	0.49842797	0.627283275
Gm15522	0.532048234	2.315865976	3.420952255	0.676965302	0.49842797	0.627283275
Gm48666	0.532048234	2.315865976	3.420952255	0.676965302	0.49842797	0.627283275
Trav14-3	0.532048234	2.315865976	3.420952255	0.676965302	0.49842797	0.627283275
Gm16074	0.532048234	2.315865976	3.420952255	0.676965302	0.49842797	0.627283275
Olfr1373	0.532048234	2.315865976	3.420952255	0.676965302	0.49842797	0.627283275
Gm22902	0.532048234	2.315865976	3.420952255	0.676965302	0.49842797	0.627283275
Gm42928	28.19386757	2.314411635	0.501883244	4.611454282	4.00E-06	2.02E-05
Slc7a5	283.4342518	2.311132802	0.266754071	8.663908259	4.56E-18	1.04E-16
Gm45605	99.21927226	2.306775821	0.326105708	7.073705752	1.51E-12	1.88E-11
Gm34583	0.518572287	2.306155727	3.435424835	0.671286911	0.502037771	0.630971781
Ltb4r2	36.73048513	2.305408265	0.663232854	3.476016381	0.000508921	0.00170171
Gm13003	10.26300027	2.305266106	0.674861756	3.415908644	0.000635696	0.002081553
Ppp1r36	11.6417237	2.301420861	0.61711851	3.729301298	0.000192011	0.000703973
Gm16126	0.510283795	2.300600819	3.433325917	0.670079356	0.502807204	0.631478097
2810454H06Rik	39.66297173	2.298736674	0.382097571	6.016098635	1.79E-09	1.52E-08
Krt24	0.516770412	2.297628623	2.357573585	0.97457345	0.329771889	0.466789761
Rpl21-ps12	0.516770412	2.297628623	2.357573585	0.97457345	0.329771889	0.466789761
Gm12514	0.516770412	2.297628623	2.357573585	0.97457345	0.329771889	0.466789761
Dnase2b	0.523690555	2.295297648	3.448178824	0.66565505	0.505631611	0.633320101
Olfr689	0.523690555	2.295297648	3.448178824	0.66565505	0.505631611	0.633320101
Ucma	0.523690555	2.295297648	3.448178824	0.66565505	0.505631611	0.633320101
Gm37184	0.523690555	2.295297648	3.448178824	0.66565505	0.505631611	0.633320101
1700031M16Rik	0.523690555	2.295297648	3.448178824	0.66565505	0.505631611	0.633320101
Gm13777	0.523690555	2.295297648	3.448178824	0.66565505	0.505631611	0.633320101
Gm37857	0.523690555	2.295297648	3.448178824	0.66565505	0.505631611	0.633320101
1700031P21Rik	0.523690555	2.295297648	3.448178824	0.66565505	0.505631611	0.633320101
Gm6291	0.523690555	2.295297648	3.448178824	0.66565505	0.505631611	0.633320101
Gm43267	40.39090396	2.294332718	0.532712737	4.306885417	1.66E-05	7.49E-05
Ddit3	611.47848	2.290162709	0.289637485	7.906996933	2.64E-15	4.59E-14
Gm10197	0.510214607	2.285416963	3.448618199	0.662705127	0.507519425	0.635219459
Gm6225	10.83873067	2.285321379	0.758047288	3.014747778	0.00257193	0.007211243
Gm43272	22.47616737	2.284342879	0.520273353	4.390658996	1.13E-05	5.25E-05
Klhl35	12.40527408	2.283666309	0.863088644	2.645923249	0.00814683	0.020015027
4930597O21Rik	13.44185275	2.282063305	0.71992186	3.169876389	0.001525038	0.004500989
Olfr920	58.93398845	2.281928839	0.414638936	5.503411856	3.73E-08	2.61E-07
Gm11336	0.508412732	2.278243867	2.77575172	0.820766443	0.411779316	0.549789141
Gm9164	0.508412732	2.278243867	2.77575172	0.820766443	0.411779316	0.549789141
Gm47954	0.508412732	2.278243867	2.77575172	0.820766443	0.411779316	0.549789141
Gm42800	0.508412732	2.278243867	2.77575172	0.820766443	0.411779316	0.549789141
Vmn2r18	0.508412732	2.278243867	2.77575172	0.820766443	0.411779316	0.549789141
C78283	0.508412732	2.278243867	2.77575172	0.820766443	0.411779316	0.549789141
Rhbdf2	1270.469357	2.277991342	0.19958964	11.4133747	3.59E-30	1.93E-28
Rnd3	857.0880481	2.277679897	0.239818501	9.497515347	2.15E-21	6.57E-20
Ly6i	21.87410229	2.272303248	0.526121119	4.318973651	1.57E-05	7.14E-05
Col6a2	705.8458365	2.2722615	0.466722057	4.868553922	1.12E-06	6.31E-06
Gm28863	13.15543161	2.269248479	0.732300264	3.098795111	0.001943093	0.005605855
2700038G22Rik	93.39066109	2.268567335	0.290706379	7.803637976	6.01E-15	1.01E-13
Tnfaip8l1	65.95427869	2.2679586	0.41478672	5.467770523	4.56E-08	3.15E-07
Gm13214	0.506177331	2.267571893	3.410048126	0.66496771	0.506071146	0.633561315
Uhrf1	237.2706548	2.26677213	0.313880102	7.221777097	5.13E-13	6.82E-12
4930579G24Rik	70.56785656	2.266173795	0.466257176	4.860351562	1.17E-06	6.55E-06
Carhsp1	3110.484058	2.265187549	0.22181309	10.2121455	1.75E-24	6.83E-23
Cdca5	26.54490133	2.26496401	0.527650173	4.2925486	1.77E-05	7.94E-05
Gm47648	0.512663948	2.264246855	3.449569515	0.656385339	0.511576221	0.638335282
Gm26659	0.512663948	2.264246855	3.449569515	0.656385339	0.511576221	0.638335282
Gm17931	0.512663948	2.264246855	3.449569515	0.656385339	0.511576221	0.638335282
Egr1	3641.668067	2.259665914	0.813144259	2.778923775	0.005453932	0.014087151
Sema6b	282.6209358	2.259517337	0.260652689	8.66868992	4.37E-18	9.97E-17
AC130671.3	0.493134909	2.25927224	3.411971944	0.662160263	0.507868518	0.635268982
AC151831.1	0.493134909	2.25927224	3.411971944	0.662160263	0.507868518	0.635268982
Gm5159	0.493134909	2.25927224	3.411971944	0.662160263	0.507868518	0.635268982
Pnma3	0.499621526	2.258345072	2.824055236	0.799681622	0.423895283	0.560785535
4930471D02Rik	0.499621526	2.258345072	2.824055236	0.799681622	0.423895283	0.560785535
Mir7687	0.499621526	2.258345072	2.824055236	0.799681622	0.423895283	0.560785535
Fabp6	0.499621526	2.258345072	2.824055236	0.799681622	0.423895283	0.560785535
Gm18451	0.499621526	2.258345072	2.824055236	0.799681622	0.423895283	0.560785535
Gm12704	0.499621526	2.258345072	2.824055236	0.799681622	0.423895283	0.560785535
Hpx	13.33022039	2.255467365	0.597720249	3.773449821	0.000161006	0.000602348
Clca3a1	416.5713159	2.253810951	0.43738808	5.152886089	2.57E-07	1.58E-06
Tubg2	32.41205825	2.251730567	0.403567739	5.579560382	2.41E-08	1.74E-07
Numbl	289.0607769	2.250981517	0.19384927	11.61201956	3.58E-31	2.09E-29
Relt	39.31275699	2.24977005	0.50977393	4.41327011	1.02E-05	4.78E-05
Pmm1	1154.011005	2.248843113	0.307591667	7.311131454	2.65E-13	3.62E-12
Gm8180	0.497819651	2.247757189	2.825150458	0.795623887	0.426250678	0.562958103
Gm5292	0.497819651	2.247757189	2.825150458	0.795623887	0.426250678	0.562958103
Olfr1440	0.497819651	2.247757189	2.825150458	0.795623887	0.426250678	0.562958103
Gm7286	0.497819651	2.247757189	2.825150458	0.795623887	0.426250678	0.562958103
Vip	0.497819651	2.247757189	2.825150458	0.795623887	0.426250678	0.562958103
Tinagl1	3409.651541	2.245511246	0.255840321	8.777002924	1.68E-18	3.97E-17
Adh6a	10.28287886	2.244467103	0.900403033	2.492736054	0.012676304	0.029551166
Junos	53.15395193	2.243164647	0.339337432	6.610425001	3.83E-11	4.01E-10
Snhg6	251.2517084	2.238498943	0.397293106	5.634376507	1.76E-08	1.30E-07
Gm23294	0.491263846	2.23839382	2.834388317	0.789727296	0.429687047	0.566330398
4930513O06Rik	0.491263846	2.23839382	2.834388317	0.789727296	0.429687047	0.566330398
Gm16558	0.491263846	2.23839382	2.834388317	0.789727296	0.429687047	0.566330398
Gm44085	0.491263846	2.23839382	2.834388317	0.789727296	0.429687047	0.566330398
Gm45508	0.491263846	2.23839382	2.834388317	0.789727296	0.429687047	0.566330398
Cdca7	31.24316894	2.238135836	0.406300739	5.508569447	3.62E-08	2.54E-07
Gm13822	13.11606067	2.236616939	0.771618443	2.89860482	0.00374827	0.010093085
Igkv5-39	6.391409519	2.234460725	2.686083473	0.831865706	NA	NA
AI413582	281.7061616	2.233805716	0.424968558	5.256402323	1.47E-07	9.35E-07
Lipk	0.504306268	2.232410131	2.854400731	0.782094156	0.434159241	0.569663998
Gm37497	0.504306268	2.232410131	2.854400731	0.782094156	0.434159241	0.569663998
Gm22199	0.504306268	2.232410131	2.854400731	0.782094156	0.434159241	0.569663998
Gm31816	0.504306268	2.232410131	2.854400731	0.782094156	0.434159241	0.569663998
Slc6a19os	65.49098608	2.230412318	0.469942033	4.746143481	2.07E-06	1.12E-05
Nnat	80.83528459	2.227973628	0.505465073	4.407769688	1.04E-05	4.89E-05
Gm22061	0.489461971	2.224848568	3.440612631	0.646643144	0.517862929	0.643378859
Olfr692	0.489461971	2.224848568	3.440612631	0.646643144	0.517862929	0.643378859
Gm45903	0.489461971	2.224848568	3.440612631	0.646643144	0.517862929	0.643378859
Gm26340	0.489461971	2.224848568	3.440612631	0.646643144	0.517862929	0.643378859
Col1a2	3169.93181	2.223257463	0.440297191	5.049447298	4.43E-07	2.63E-06
A430105I19Rik	634.8301922	2.223152033	0.194253611	11.44458535	2.50E-30	1.37E-28
Spx	25.82188567	2.221601694	0.572948468	3.877489544	0.00010554	0.00041259
Lrrc8e	49.15343296	2.221324264	0.34516355	6.435570221	1.23E-10	1.21E-09
Psd	533.7125514	2.220031772	0.211433275	10.49991667	8.65E-26	3.74E-24
AC132863.2	34.93384034	2.21960926	0.490385814	4.526250956	6.00E-06	2.92E-05
Tnfaip3	517.6609952	2.217929441	0.167099303	13.27312203	3.31E-40	3.01E-38
Gm42636	43.91932761	2.217924577	0.453006263	4.89601305	9.78E-07	5.54E-06
Map2k3os	99.21081695	2.217758177	0.365682827	6.064704206	1.32E-09	1.15E-08
Kif1a	29.80613307	2.21445019	0.418008602	5.297618708	1.17E-07	7.60E-07
Gm20633	47.09311952	2.213766563	0.400805922	5.523288061	3.33E-08	2.35E-07
Celf4	48.04857092	2.212598557	0.4216608	5.247342307	1.54E-07	9.79E-07
Gm37549	0.495948588	2.211844345	2.864488883	0.772160213	0.440019543	0.574415539
Gm5294	0.495948588	2.211844345	2.864488883	0.772160213	0.440019543	0.574415539
Gm15556	0.495948588	2.211844345	2.864488883	0.772160213	0.440019543	0.574415539
4930554G22Rik	0.495948588	2.211844345	2.864488883	0.772160213	0.440019543	0.574415539
Olig2	0.495948588	2.211844345	2.864488883	0.772160213	0.440019543	0.574415539
Lce1c	0.495948588	2.211844345	2.864488883	0.772160213	0.440019543	0.574415539
Gm14635	0.493713187	2.210957169	3.452025196	0.640481179	0.521859821	0.645862829
Gm44124	0.493713187	2.210957169	3.452025196	0.640481179	0.521859821	0.645862829
Gm12589	0.493713187	2.210957169	3.452025196	0.640481179	0.521859821	0.645862829
Gm48080	0.493713187	2.210957169	3.452025196	0.640481179	0.521859821	0.645862829
Gm45112	24.23098591	2.210642495	0.592705254	3.729750124	0.00019167	0.000703223
Ahnak	5528.159528	2.208559925	0.280162397	7.883141895	3.19E-15	5.52E-14
Tpbg	81.94170129	2.208200514	0.342864457	6.440447438	1.19E-10	1.17E-09
AC116596.2	0.480670765	2.207669281	2.809269794	0.785851642	0.431954408	0.56763689
Gm18561	0.480670765	2.207669281	2.809269794	0.785851642	0.431954408	0.56763689
Gm47192	0.480670765	2.207669281	2.809269794	0.785851642	0.431954408	0.56763689
Gm43177	0.480670765	2.207669281	2.809269794	0.785851642	0.431954408	0.56763689
Gm13025	0.480670765	2.207669281	2.809269794	0.785851642	0.431954408	0.56763689
Gm26783	0.480670765	2.207669281	2.809269794	0.785851642	0.431954408	0.56763689
Gm38104	0.474184148	2.206909537	3.452215349	0.639273427	0.522645072	NA
Adgrg7	0.474184148	2.206909537	3.452215349	0.639273427	0.522645072	NA
Gla	302.4870128	2.206508809	0.300866121	7.333856016	2.24E-13	3.08E-12
Rasd1	495.84801	2.20407827	0.437019614	5.043431005	4.57E-07	2.71E-06
Vash2	21.95191008	2.204020413	0.501276173	4.396818626	1.10E-05	5.13E-05
Gm43081	26.65155759	2.202666374	0.571178894	3.856351133	0.000115092	0.000445017
Rpl9-ps7	65.06990031	2.200066366	0.515460798	4.268154579	1.97E-05	8.77E-05
AC161172.1	0.487590908	2.198625025	3.452606165	0.636801569	0.524254104	0.647642324
Gm43435	0.487590908	2.198625025	3.452606165	0.636801569	0.524254104	0.647642324
B430319H21Rik	0.487590908	2.198625025	3.452606165	0.636801569	0.524254104	0.647642324
Chil6	0.487590908	2.198625025	3.452606165	0.636801569	0.524254104	0.647642324
Gm13480	0.487590908	2.198625025	3.452606165	0.636801569	0.524254104	0.647642324
Gm44983	0.487590908	2.198625025	3.452606165	0.636801569	0.524254104	0.647642324
1700108J01Rik	0.487590908	2.198625025	3.452606165	0.636801569	0.524254104	0.647642324
Gm48275	0.487590908	2.198625025	3.452606165	0.636801569	0.524254104	0.647642324
Npy5r	0.487590908	2.198625025	3.452606165	0.636801569	0.524254104	0.647642324
Ska3	43.99681002	2.198515129	0.407670432	5.392873651	6.93E-08	4.66E-07
Gnat2	12.13062174	2.198147388	0.706869365	3.10969395	0.001872813	0.005422913
Chst13	37.02353671	2.197692527	0.496472649	4.426613491	9.57E-06	4.51E-05
Lor	25.69833516	2.195645915	0.604829135	3.630192048	0.00028321	0.000998825
Dnaaf3	37.27610658	2.190784017	0.405752519	5.399310945	6.69E-08	4.51E-07
Pkmyt1	103.0750877	2.19076109	0.335104943	6.537537382	6.25E-11	6.41E-10
BB019430	0.474114961	2.189994979	3.45301561	0.634226782	0.525932831	NA
Lrrc38	0.474114961	2.189994979	3.45301561	0.634226782	0.525932831	NA
Gm48719	0.474114961	2.189994979	3.45301561	0.634226782	0.525932831	NA
Bcam	6536.521416	2.189638211	0.240544394	9.102844502	8.80E-20	2.31E-18
Ube2c	84.50634681	2.188991411	0.632633812	3.460123961	0.000539927	0.001794277
Gm44040	11.81467953	2.188460283	0.72166205	3.032527877	0.002425147	0.006838928
1110002E22Rik	12.57199751	2.188194246	0.720959549	3.035113759	0.00240445	0.00679363
Gm43868	11.91269264	2.187208675	0.636623416	3.435639686	0.000591157	0.001951254
Gm47127	0.472313086	2.187206089	2.820339471	0.77551164	0.43803739	NA
Gm17837	0.472313086	2.187206089	2.820339471	0.77551164	0.43803739	NA
Gm14199	0.472313086	2.187206089	2.820339471	0.77551164	0.43803739	NA
Gm24086	0.472313086	2.187206089	2.820339471	0.77551164	0.43803739	NA
Thegl	0.472313086	2.187206089	2.820339471	0.77551164	0.43803739	NA
Mir194-1	0.472313086	2.187206089	2.820339471	0.77551164	0.43803739	NA
Ctsd	16598.38199	2.186413993	0.322486731	6.779857229	1.20E-11	1.34E-10
Gm43425	12.1408524	2.185417412	0.700074802	3.121691289	0.001798154	0.005227381
Pqlc3	272.9289873	2.183043459	0.223614049	9.762550542	1.63E-22	5.50E-21
Hist1h1d	32.33891448	2.182953033	0.465118357	4.693328057	2.69E-06	1.42E-05
Kcnd1	46.96565623	2.181659663	0.320407542	6.809014704	9.83E-12	1.11E-10
AI506816	773.9573309	2.180615195	0.209371013	10.41507687	2.12E-25	8.69E-24
Gm32916	0.485355507	2.179658864	2.876876611	0.757647671	0.448661934	0.582126054
Gm26102	0.485355507	2.179658864	2.876876611	0.757647671	0.448661934	0.582126054
Prokr2	0.485355507	2.179658864	2.876876611	0.757647671	0.448661934	0.582126054
Gm22033	0.485355507	2.179658864	2.876876611	0.757647671	0.448661934	0.582126054
Gm5067	0.485355507	2.179658864	2.876876611	0.757647671	0.448661934	0.582126054
Stra8	0.485355507	2.179658864	2.876876611	0.757647671	0.448661934	0.582126054
Gm8879	0.485355507	2.179658864	2.876876611	0.757647671	0.448661934	0.582126054
1700026J14Rik	0.485355507	2.179658864	2.876876611	0.757647671	0.448661934	0.582126054
Gm29418	0.485355507	2.179658864	2.876876611	0.757647671	0.448661934	0.582126054
Egr4	0.485355507	2.179658864	2.876876611	0.757647671	0.448661934	0.582126054
4930505K14Rik	0.485355507	2.179658864	2.876876611	0.757647671	0.448661934	0.582126054
AC114543.1	0.485355507	2.179658864	2.876876611	0.757647671	0.448661934	0.582126054
Gm11946	21.80150322	2.179021155	0.563421125	3.867482171	0.000109965	0.000427609
Ccdc86	549.9694421	2.174677118	0.30038285	7.239684683	4.50E-13	5.99E-12
Arhgap11a	252.8109756	2.170912819	0.301654283	7.196691518	6.17E-13	8.14E-12
Gm45091	11.02235299	2.169275422	0.785523455	2.761566709	0.005752476	0.014787553
Rras	776.8864974	2.169180103	0.17391837	12.47240359	1.06E-35	8.03E-34
Cox4i2	19.34827375	2.168331219	0.56277205	3.852947597	0.000116704	0.000450572
Pim1	526.5993946	2.16700042	0.291783698	7.426735736	1.11E-13	1.60E-12
Chrnb4	27.5055316	2.16650729	0.409607558	5.289226839	1.23E-07	7.92E-07
Lrrc10b	20.69028981	2.166451579	0.647669105	3.344997564	0.000822833	0.002616644
Gm14150	11.60299508	2.166369374	0.736926716	2.939735157	0.003284929	0.008982132
Galnt16	20.8742603	2.165640262	0.650431956	3.329541613	0.000869891	0.002749251
Gm37078	22.62933405	2.16205354	0.52876252	4.088893327	4.33E-05	0.000181994
Gm31683	12.46963229	2.161120628	0.721001681	2.997386392	0.002723053	0.00758111
Tmprss4	33.17598141	2.159265794	0.580058742	3.722495045	0.000197264	0.000720912
Gm30484	0.476997827	2.15841917	2.88767127	0.747460139	0.454785855	0.58652915
Ppp1r2-ps3	0.476997827	2.15841917	2.88767127	0.747460139	0.454785855	0.58652915
Gm44738	0.476997827	2.15841917	2.88767127	0.747460139	0.454785855	0.58652915
3110082J24Rik	0.476997827	2.15841917	2.88767127	0.747460139	0.454785855	0.58652915
Gm14340	0.476997827	2.15841917	2.88767127	0.747460139	0.454785855	0.58652915
Isl1	0.476997827	2.15841917	2.88767127	0.747460139	0.454785855	0.58652915
Gm36569	0.476997827	2.15841917	2.88767127	0.747460139	0.454785855	0.58652915
Golm1	533.3713271	2.158154451	0.203945716	10.58200433	3.61E-26	1.60E-24
Aoc2	413.5058575	2.157308472	0.384318834	5.613330077	1.98E-08	1.45E-07
Slc17a9	57.84268365	2.156349133	0.466465799	4.622737913	3.79E-06	1.93E-05
Gm9844	12.4481448	2.155633835	0.642997214	3.352477719	0.000800917	0.002557252
Gm46411	0.461720004	2.154463813	2.871650695	0.750252744	0.453102498	NA
Rps18-ps1	0.461720004	2.154463813	2.871650695	0.750252744	0.453102498	NA
Gm42884	0.455233388	2.153538381	3.454771771	0.623351852	0.533053331	NA
Gm18737	0.455233388	2.153538381	3.454771771	0.623351852	0.533053331	NA
Gm17829	0.455233388	2.153538381	3.454771771	0.623351852	0.533053331	NA
Ggta1	405.8605696	2.148672758	0.35254759	6.094702719	1.10E-09	9.61E-09
Ly6g5b	27.98420541	2.1465222	0.576041267	3.726334075	0.000194285	0.000710785
Dcst2	58.36510305	2.146510997	0.451267369	4.756627992	1.97E-06	1.06E-05
Gm26664	32.26150229	2.144385428	0.665243968	3.223457153	0.001266532	0.003823818
Mucl2	0.468640147	2.14318785	3.45527828	0.620264904	0.535083397	NA
Mmel1	0.468640147	2.14318785	3.45527828	0.620264904	0.535083397	NA
Ppp1r1c	0.468640147	2.14318785	3.45527828	0.620264904	0.535083397	NA
Gm11792	0.468640147	2.14318785	3.45527828	0.620264904	0.535083397	NA
Gm15852	0.468640147	2.14318785	3.45527828	0.620264904	0.535083397	NA
Gm25268	0.468640147	2.14318785	3.45527828	0.620264904	0.535083397	NA
Angptl8	51.07951891	2.143099716	0.39567909	5.416257193	6.09E-08	4.13E-07
Gm39121	0.468206621	2.142728623	3.455300834	0.62012795	0.535173552	NA
Gm42575	0.468206621	2.142728623	3.455300834	0.62012795	0.535173552	NA
Gm3841	0.468206621	2.142728623	3.455300834	0.62012795	0.535173552	NA
Gm27811	0.468206621	2.142728623	3.455300834	0.62012795	0.535173552	NA
Prdm12	0.468206621	2.142728623	3.455300834	0.62012795	0.535173552	NA
Rpl9-ps4	281.0826869	2.141475676	0.593125763	3.610491752	0.000305617	0.001068566
Gm26813	37.34628473	2.140149773	0.471113946	4.542743412	5.55E-06	2.73E-05
Gm47920	49.39299875	2.135979159	0.626056557	3.411799041	0.000645357	0.002110469
Gm48532	0.4551642	2.135410285	3.455661208	0.617945498	0.536611266	NA
Gm47482	0.4551642	2.135410285	3.455661208	0.617945498	0.536611266	NA
Gm44561	0.4551642	2.135410285	3.455661208	0.617945498	0.536611266	NA
Gm42654	0.4551642	2.135410285	3.455661208	0.617945498	0.536611266	NA
Gm44157	0.453362325	2.133195566	2.883575932	0.739774369	0.459436914	NA
Gm8857	0.453362325	2.133195566	2.883575932	0.739774369	0.459436914	NA
Tmeff1	31.68717349	2.133058463	0.427277515	4.99220855	5.97E-07	3.48E-06
Gm43338	21.34361565	2.133043294	0.543071728	3.927737689	8.57E-05	0.000340539
Apaf1	443.4417742	2.127330533	0.182739897	11.64130313	2.54E-31	1.51E-29
Fbxw10	23.23003855	2.126344623	0.643872867	3.302429304	0.000958512	0.002989743
A730017C20Rik	9.797955901	2.125720972	0.734511266	2.894061766	0.003802933	0.010208136
Gpr39	73.27920334	2.124855941	0.374103615	5.679859424	1.35E-08	1.01E-07
Chd9	2906.639905	2.124824461	0.311044575	6.831253885	8.42E-12	9.59E-11
Adamts13	12.34780838	2.123992694	0.734658219	2.891130376	0.003838588	0.010290385
Vtcn1	74.43324696	2.122466858	0.337028215	6.297593972	3.02E-10	2.83E-09
Phtf1os	23.93650014	2.120832883	0.676525712	3.134888806	0.001719193	0.005023187
Gm45205	12.83941838	2.116767797	0.569314611	3.718098494	0.000200728	0.000732529
Gm45618	0.459848942	2.115108634	2.911022276	0.726586207	0.46747948	NA
Gm29105	0.459848942	2.115108634	2.911022276	0.726586207	0.46747948	NA
Nmu	0.459848942	2.115108634	2.911022276	0.726586207	0.46747948	NA
Gm27006	0.459848942	2.115108634	2.911022276	0.726586207	0.46747948	NA
Meis3	94.36343193	2.113013625	0.357204948	5.915409731	3.31E-09	2.71E-08
H1fx	23.11981387	2.112110351	0.652859106	3.235170243	0.001215702	0.003699744
A930029G22Rik	23.62864726	2.111937827	0.521152563	4.052436804	5.07E-05	0.000209392
Nfkb2	1242.485798	2.111175939	0.188233316	11.21574003	3.41E-29	1.79E-27
Vat1	3111.961147	2.110901156	0.141071603	14.96333152	1.27E-50	1.70E-48
Gm17435	33.8825914	2.109795307	0.358455423	5.885795485	3.96E-09	3.22E-08
Ly6d	29.73596346	2.108801187	0.655968177	3.214791905	0.001305391	0.003928423
Lxn	242.2102608	2.108138719	0.315324253	6.685621853	2.30E-11	2.49E-10
Tsc22d1	15286.73881	2.103904414	0.132414823	15.88873784	7.58E-57	1.28E-54
4931440P22Rik	42.96719321	2.098945231	0.596028145	3.521553889	0.000429025	0.001455425
Il7	85.29477915	2.09854515	0.262525744	7.993673749	1.31E-15	2.35E-14
Flna	5672.347445	2.096781331	0.223859007	9.366526529	7.50E-21	2.20E-19
Nme8	0.451491262	2.096156262	3.457624767	0.606241684	0.544354276	NA
Gm17812	0.451491262	2.096156262	3.457624767	0.606241684	0.544354276	NA
Gm47762	0.451491262	2.096156262	3.457624767	0.606241684	0.544354276	NA
Sult2b1	59.4631317	2.094114671	0.399335761	5.243994846	1.57E-07	9.97E-07
Trank1	20.67750587	2.093512842	0.623682461	3.356696674	0.000788796	0.002524836
Ube2t	30.90774164	2.092846895	0.560651197	3.732885805	0.000189298	0.000695518
Cyp11b1	0.442769244	2.091986871	3.45783639	0.604998801	0.545179793	NA
Rnf112	0.442769244	2.091986871	3.45783639	0.604998801	0.545179793	NA
Gm48542	0.442769244	2.091986871	3.45783639	0.604998801	0.545179793	NA
Bst1	545.7122751	2.089171657	0.29739801	7.024834012	2.14E-12	2.60E-11
Ucp3	32.1572119	2.086673412	0.782253439	2.667515806	0.007641429	0.018932001
4933439K11Rik	11.42011127	2.085544272	0.616780169	3.381341323	0.000721329	0.002332895
Trem2	10.22017507	2.084657417	0.885030144	2.355464876	0.018499546	0.041046992
A930014D07Rik	0.449255861	2.080844558	2.925141939	0.711365329	0.476857878	NA
Gm48162	0.449255861	2.080844558	2.925141939	0.711365329	0.476857878	NA
Gm43465	0.449255861	2.080844558	2.925141939	0.711365329	0.476857878	NA
CT025686.2	0.449255861	2.080844558	2.925141939	0.711365329	0.476857878	NA
Gm27198	0.449255861	2.080844558	2.925141939	0.711365329	0.476857878	NA
Gm13314	0.449255861	2.080844558	2.925141939	0.711365329	0.476857878	NA
Gm24334	0.449255861	2.080844558	2.925141939	0.711365329	0.476857878	NA
Mobp	0.449255861	2.080844558	2.925141939	0.711365329	0.476857878	NA
Gm6276	0.449255861	2.080844558	2.925141939	0.711365329	0.476857878	NA
Gm24944	0.449255861	2.080844558	2.925141939	0.711365329	0.476857878	NA
Resp18	0.449255861	2.080844558	2.925141939	0.711365329	0.476857878	NA
Gm40323	0.449255861	2.080844558	2.925141939	0.711365329	0.476857878	NA
Gm15223	0.449255861	2.080844558	2.925141939	0.711365329	0.476857878	NA
Gm43017	0.449255861	2.080844558	2.925141939	0.711365329	0.476857878	NA
Pnpla1os	0.449255861	2.080844558	2.925141939	0.711365329	0.476857878	NA
Gm45204	0.449255861	2.080844558	2.925141939	0.711365329	0.476857878	NA
Crip1	300.8920233	2.080000093	0.347424422	5.986913881	2.14E-09	1.79E-08
Nfe2l3	55.68719123	2.079208438	0.370448326	5.612681425	1.99E-08	1.46E-07
Osmr	870.1951327	2.079150232	0.418164271	4.972089623	6.62E-07	3.84E-06
Mir6417	0.436213439	2.078955806	3.45850164	0.601114593	0.547763664	NA
Gm11198	0.436213439	2.078955806	3.45850164	0.601114593	0.547763664	NA
Olfr456	0.436213439	2.078955806	3.45850164	0.601114593	0.547763664	NA
Gm25010	0.436213439	2.078955806	3.45850164	0.601114593	0.547763664	NA
Gm43711	0.436213439	2.078955806	3.45850164	0.601114593	0.547763664	NA
n-R5s204	0.436213439	2.078955806	3.45850164	0.601114593	0.547763664	NA
Dmbt1	0.436213439	2.078955806	3.45850164	0.601114593	0.547763664	NA
Gm7206	22.45609958	2.078923305	0.431349341	4.819581501	1.44E-06	7.97E-06
Stap2	593.432796	2.075311135	0.266990129	7.772988239	7.67E-15	1.27E-13
Kif23	362.1741456	2.074934839	0.316949985	6.546568667	5.89E-11	6.05E-10
Snora17	20.93718433	2.074001437	0.442449481	4.687544056	2.77E-06	1.45E-05
Gm42690	26.58837343	2.072305016	0.641006267	3.232893536	0.001225432	0.003723833
4933412O06Rik	0.434411564	2.068579289	3.459035558	0.598021979	0.549825268	NA
Gm6916	0.434411564	2.068579289	3.459035558	0.598021979	0.549825268	NA
Gm38245	0.434411564	2.068579289	3.459035558	0.598021979	0.549825268	NA
C130036L24Rik	30.56646287	2.065433493	0.63696513	3.242616265	0.001184376	0.003614055
Cenpw	20.75785644	2.065397596	0.619449791	3.334245368	0.000855312	0.002705675
Bmp3	168.4385612	2.064327976	0.507798943	4.065246699	4.80E-05	0.000199186
Gem	304.4454609	2.064098821	0.449239271	4.594653573	4.33E-06	2.18E-05
9330020H09Rik	44.55631613	2.063393922	0.626137927	3.295430342	0.000982711	0.003059641
Slit3	286.2561138	2.06279849	0.320556165	6.435061038	1.23E-10	1.21E-09
Selp	11.73831389	2.061409441	0.683441157	3.016220811	0.002559468	0.007180224
Muc1	1396.992458	2.061087922	0.309027754	6.669588395	2.57E-11	2.76E-10
Cenps	28.2789315	2.060947035	0.575217578	3.582899955	0.000339801	0.001174086
Ttc21a	14.31253272	2.060615816	0.662160464	3.111958397	0.001858507	0.005389092
Smpd5	37.12823437	2.0585166	0.433100674	4.752974825	2.00E-06	1.08E-05
Coro2a	578.7917863	2.057608306	0.325460194	6.322150437	2.58E-10	2.44E-09
Gm8451	24.29357042	2.055994232	0.461496372	4.455060443	8.39E-06	4.00E-05
Gm5366	0.440898181	2.05384427	2.494995539	0.823185548	0.410402486	NA
Gm24950	0.440898181	2.05384427	2.494995539	0.823185548	0.410402486	NA
Gm15602	0.440898181	2.05384427	2.494995539	0.823185548	0.410402486	NA
Gm47542	0.440898181	2.05384427	2.494995539	0.823185548	0.410402486	NA
Arrdc5	0.440898181	2.05384427	2.494995539	0.823185548	0.410402486	NA
4932431P20Rik	0.440898181	2.05384427	2.494995539	0.823185548	0.410402486	NA
Rnu2-10	0.440898181	2.05384427	2.494995539	0.823185548	0.410402486	NA
Lcn8	0.440898181	2.05384427	2.494995539	0.823185548	0.410402486	NA
Gm48776	0.440898181	2.05384427	2.494995539	0.823185548	0.410402486	NA
Gm6082	0.440898181	2.05384427	2.494995539	0.823185548	0.410402486	NA
Gm44069	0.440898181	2.05384427	2.494995539	0.823185548	0.410402486	NA
Gm26717	12.08961156	2.052725309	0.741680208	2.767668987	0.005645877	0.014549972
Dusp2	39.01037994	2.052598203	0.565799159	3.627785882	0.000285862	0.001005318
Cdc6	39.52517981	2.051408967	0.462314648	4.437257128	9.11E-06	4.32E-05
Gm45643	17.52130433	2.051345935	0.600377193	3.416761925	0.000633707	0.002077004
F2rl1	1640.848276	2.046902762	0.289216814	7.077398902	1.47E-12	1.84E-11
Slc16a3	54.3874901	2.046793893	0.415745266	4.923192295	8.51E-07	4.87E-06
Smim3	346.3895579	2.04430991	0.205598113	9.943232841	2.70E-23	9.79E-22
AC162302.2	58.79620169	2.04207217	0.536273875	3.807890455	0.000140157	0.000530736
Plcd3	585.5221942	2.040927554	0.277756427	7.347903983	2.01E-13	2.79E-12
Hebp2	84.0063929	2.038387842	0.265494506	7.677702527	1.62E-14	2.57E-13
Sdk2	85.45050056	2.037112165	0.361620006	5.633294988	1.77E-08	1.31E-07
2410006H16Rik	311.452698	2.036658421	0.368710589	5.523731849	3.32E-08	2.35E-07
Gm4332	204.2337824	2.036189859	0.522887231	3.894128095	9.86E-05	0.000387489
2010015M23Rik	23.71932678	2.035903313	0.631266062	3.225111308	0.001259237	0.00380515
AC159006.1	0.432540501	2.035467268	2.950260102	0.689928073	0.490239421	NA
Acp7	0.432540501	2.035467268	2.950260102	0.689928073	0.490239421	NA
Gm43726	0.432540501	2.035467268	2.950260102	0.689928073	0.490239421	NA
Hist1h3h	0.432540501	2.035467268	2.950260102	0.689928073	0.490239421	NA
Gm30771	0.432540501	2.035467268	2.950260102	0.689928073	0.490239421	NA
Irgc1	0.432540501	2.035467268	2.950260102	0.689928073	0.490239421	NA
Gm39204	0.432540501	2.035467268	2.950260102	0.689928073	0.490239421	NA
Foxf2	0.432540501	2.035467268	2.950260102	0.689928073	0.490239421	NA
Gm44566	0.432540501	2.035467268	2.950260102	0.689928073	0.490239421	NA
Gm24842	0.432540501	2.035467268	2.950260102	0.689928073	0.490239421	NA
Gm24892	0.432540501	2.035467268	2.950260102	0.689928073	0.490239421	NA
Gm14861	0.432540501	2.035467268	2.950260102	0.689928073	0.490239421	NA
Gm44856	0.432540501	2.035467268	2.950260102	0.689928073	0.490239421	NA
F13a1	19.08994219	2.03442985	0.825514298	2.464439267	0.013722782	0.031695518
Syngr3	56.1819832	2.032378924	0.520642049	3.903601192	9.48E-05	0.000373339
Zfp52	288.1010912	2.032090756	0.269783111	7.532312716	4.98E-14	7.44E-13
Zfp948	566.0691354	2.03036603	0.298626373	6.799017815	1.05E-11	1.19E-10
mt-Tl1	23.48883631	2.027593721	1.605893702	1.262595226	0.206734684	0.321676739
Upp1	322.3736448	2.027141111	0.271627134	7.462955125	8.46E-14	1.23E-12
1600002D24Rik	0.4303051	2.025708824	3.461281338	0.585248244	0.55838081	NA
AC165278.2	0.4303051	2.025708824	3.461281338	0.585248244	0.55838081	NA
Gm26165	0.4303051	2.025708824	3.461281338	0.585248244	0.55838081	NA
Cd24a	8256.277798	2.025012452	0.259759676	7.795715201	6.40E-15	1.07E-13
Cpne2	433.6530641	2.024510046	0.37414835	5.410982158	6.27E-08	4.25E-07
Eme1	13.76150951	2.024473357	0.622624741	3.251514472	0.001147919	0.003514304
Gm37037	0.417262678	2.020523685	3.461557375	0.583703653	0.559419709	NA
Gm16105	0.417262678	2.020523685	3.461557375	0.583703653	0.559419709	NA
Gm24636	0.417262678	2.020523685	3.461557375	0.583703653	0.559419709	NA
Gm5681	0.417262678	2.020523685	3.461557375	0.583703653	0.559419709	NA
Olfr1423	0.417262678	2.020523685	3.461557375	0.583703653	0.559419709	NA
Redrum	0.417262678	2.020523685	3.461557375	0.583703653	0.559419709	NA
Gm13350	0.417262678	2.020523685	3.461557375	0.583703653	0.559419709	NA
Gm16138	0.417262678	2.020523685	3.461557375	0.583703653	0.559419709	NA
Gm45484	0.417262678	2.020523685	3.461557375	0.583703653	0.559419709	NA
Gm13358	0.417262678	2.020523685	3.461557375	0.583703653	0.559419709	NA
Gm48298	0.417262678	2.020523685	3.461557375	0.583703653	0.559419709	NA
Gm29151	0.417262678	2.020523685	3.461557375	0.583703653	0.559419709	NA
Hist1h2ad	0.417262678	2.020523685	3.461557375	0.583703653	0.559419709	NA
Gm28119	0.417262678	2.020523685	3.461557375	0.583703653	0.559419709	NA
Asf1b	51.76007194	2.019755558	0.416154549	4.853378547	1.21E-06	6.77E-06
Susd1	505.6693402	2.018779625	0.309088067	6.531405907	6.52E-11	6.65E-10
Mamstr	64.73872903	2.016949548	0.27748039	7.268800335	3.63E-13	4.90E-12
Rps19	4763.793005	2.016398985	0.797118346	2.529610559	0.011418919	0.026925769
Fam174b	491.6878441	2.01638765	0.267517996	7.537390675	4.79E-14	7.17E-13
Clspn	42.88763242	2.01412205	0.454925302	4.427368715	9.54E-06	4.50E-05
Rpsa-ps2	44.9471418	2.013843634	0.496545331	4.055709535	5.00E-05	0.000206739
Dlgap5	38.25266287	2.0136151	0.515708201	3.904562884	9.44E-05	0.000372001
Gm22395	0.423749295	2.012181341	3.462003511	0.581218746	0.561093035	NA
Gm39375	0.423749295	2.012181341	3.462003511	0.581218746	0.561093035	NA
Gm36539	0.423749295	2.012181341	3.462003511	0.581218746	0.561093035	NA
Stk33	0.423749295	2.012181341	3.462003511	0.581218746	0.561093035	NA
AC123858.1	0.423749295	2.012181341	3.462003511	0.581218746	0.561093035	NA
CT025535.1	0.423749295	2.012181341	3.462003511	0.581218746	0.561093035	NA
Gm25625	0.423749295	2.012181341	3.462003511	0.581218746	0.561093035	NA
Gnal	230.5095904	2.007725482	0.383954629	5.229069609	1.70E-07	1.07E-06
Vmp1	6632.853125	2.007219702	0.210167471	9.550572649	1.29E-21	4.04E-20
Praf2	252.2118512	2.007024434	0.271215963	7.400096989	1.36E-13	1.93E-12
Mcub	32.04519931	2.004512213	0.431401254	4.646514569	3.38E-06	1.74E-05
Gm13378	0.42194742	1.999364123	2.966083647	0.674075434	0.500263356	NA
a	0.42194742	1.999364123	2.966083647	0.674075434	0.500263356	NA
Rpl13-ps3	0.42194742	1.999364123	2.966083647	0.674075434	0.500263356	NA
Gm47040	0.42194742	1.999364123	2.966083647	0.674075434	0.500263356	NA
Gm14642	0.42194742	1.999364123	2.966083647	0.674075434	0.500263356	NA
Htr6	0.42194742	1.999364123	2.966083647	0.674075434	0.500263356	NA
Gm21754	0.42194742	1.999364123	2.966083647	0.674075434	0.500263356	NA
Nanos2	0.42194742	1.999364123	2.966083647	0.674075434	0.500263356	NA
Gm11661	0.42194742	1.999364123	2.966083647	0.674075434	0.500263356	NA
AL626769.1	0.42194742	1.999364123	2.966083647	0.674075434	0.500263356	NA
1500015L24Rik	0.42194742	1.999364123	2.966083647	0.674075434	0.500263356	NA
Gm43720	0.42194742	1.999364123	2.966083647	0.674075434	0.500263356	NA
Gm4869	0.42194742	1.999364123	2.966083647	0.674075434	0.500263356	NA
Gm25432	0.42194742	1.999364123	2.966083647	0.674075434	0.500263356	NA
Gm30694	0.42194742	1.999364123	2.966083647	0.674075434	0.500263356	NA
Gm5905	46.93679413	1.998380318	0.385227444	5.187533629	2.13E-07	1.32E-06
Ces2f	23.34620668	1.995952909	0.586126416	3.405328364	0.000660845	0.002154255
C1qtnf6	245.9152327	1.995001849	0.359409431	5.550777677	2.84E-08	2.04E-07
Ncaph	88.66843315	1.994046931	0.397401774	5.017710196	5.23E-07	3.08E-06
Camk2b	278.7652823	1.993545937	0.270631063	7.366286474	1.75E-13	2.45E-12
Gm26549	46.94662015	1.993325669	0.418553177	4.762419156	1.91E-06	1.04E-05
Cygb	366.2138749	1.992737061	0.449865129	4.429632196	9.44E-06	4.46E-05
Fam57a	236.8008523	1.990166607	0.209024902	9.521193828	1.71E-21	5.29E-20
Gm13053	35.56196755	1.989137364	0.416855557	4.77176646	1.83E-06	9.93E-06
Ccin	0.415391615	1.987344818	3.463346626	0.573822096	0.566088195	NA
Snord93	0.415391615	1.987344818	3.463346626	0.573822096	0.566088195	NA
AC125087.1	0.415391615	1.987344818	3.463346626	0.573822096	0.566088195	NA
Gm25999	0.415391615	1.987344818	3.463346626	0.573822096	0.566088195	NA
Mir3971	0.415391615	1.987344818	3.463346626	0.573822096	0.566088195	NA
Gm48075	0.415391615	1.987344818	3.463346626	0.573822096	0.566088195	NA
Kel	9.433685017	1.986717885	1.091826402	1.819627994	0.068815676	0.127885995
H2-Q2	83.57630559	1.986020863	0.310148378	6.40345398	1.52E-10	1.48E-09
Tnfrsf4	34.72965884	1.982182584	0.46082443	4.301383463	1.70E-05	7.66E-05
Gm13431	22.33520582	1.978371505	0.525496057	3.764769454	0.000166703	0.000620495
Particl	66.61197828	1.977373605	0.521898829	3.788806365	0.000151373	0.000568382
Edaradd	98.38507938	1.976846816	0.293356551	6.738717126	1.60E-11	1.76E-10
Gm48826	0.41358974	1.975865465	3.463975016	0.570404075	0.568403666	NA
Gm7436	0.41358974	1.975865465	3.463975016	0.570404075	0.568403666	NA
Mir24-2	0.41358974	1.975865465	3.463975016	0.570404075	0.568403666	NA
AC120787.4	0.41358974	1.975865465	3.463975016	0.570404075	0.568403666	NA
Psg19	0.41358974	1.975865465	3.463975016	0.570404075	0.568403666	NA
n-R5s26	0.41358974	1.975865465	3.463975016	0.570404075	0.568403666	NA
Mcpt9	0.41358974	1.975865465	3.463975016	0.570404075	0.568403666	NA
Fbxw20	0.41358974	1.975865465	3.463975016	0.570404075	0.568403666	NA
Tpsab1	0.41358974	1.975865465	3.463975016	0.570404075	0.568403666	NA
Fam129a	1206.112423	1.975305977	0.267870701	7.374102387	1.65E-13	2.32E-12
Cxcl10	384.5987125	1.974910576	0.248934576	7.933452274	2.13E-15	3.74E-14
Garnl3	52.66259118	1.973341191	0.335335678	5.884674137	3.99E-09	3.23E-08
Lrfn4	334.847462	1.973023075	0.235036719	8.394531223	4.68E-17	9.62E-16
Ckap4	532.2573126	1.971728468	0.20913225	9.428141612	4.17E-21	1.25E-19
Ccl2	27.0640744	1.970076506	0.553064139	3.562112178	0.000367883	0.001262614
Fkbp10	224.8679315	1.968238856	0.293011669	6.717271226	1.85E-11	2.03E-10
Fam124a	247.1591698	1.967926226	0.294560782	6.680883352	2.38E-11	2.57E-10
Trnp1	19.28044719	1.965014884	0.608424756	3.229676087	0.001239305	0.003754872
Trip13	24.59094572	1.964971658	0.416363429	4.719366597	2.37E-06	1.26E-05
Gm12981	20.82711881	1.9638612	0.516072807	3.805395625	0.000141578	0.000535917
Dhh	39.78092852	1.963545017	0.4911628	3.99774783	6.39E-05	0.000260617
Gm11613	56.89319122	1.962650878	0.423804647	4.631027277	3.64E-06	1.86E-05
Aurkb	51.63199173	1.961969065	0.537690985	3.648878479	0.000263388	0.000935902
Panx3	0.398311917	1.959998694	3.464851587	0.565680418	0.571611049	NA
Gm48313	0.398311917	1.959998694	3.464851587	0.565680418	0.571611049	NA
Gm12738	0.398311917	1.959998694	3.464851587	0.565680418	0.571611049	NA
Gm37407	0.398311917	1.959998694	3.464851587	0.565680418	0.571611049	NA
Eppin	0.398311917	1.959998694	3.464851587	0.565680418	0.571611049	NA
Gm48751	0.398311917	1.959998694	3.464851587	0.565680418	0.571611049	NA
Gm20702	0.398311917	1.959998694	3.464851587	0.565680418	0.571611049	NA
Gm14140	0.398311917	1.959998694	3.464851587	0.565680418	0.571611049	NA
Gm42675	0.398311917	1.959998694	3.464851587	0.565680418	0.571611049	NA
Nfe2	11.78347745	1.959881031	0.607567497	3.225783212	0.001256285	0.003798466
Gm25819	0.417840956	1.953759458	3.465198842	0.563823188	0.572874469	NA
Gm15908	0.417840956	1.953759458	3.465198842	0.563823188	0.572874469	NA
Gm24241	0.417840956	1.953759458	3.465198842	0.563823188	0.572874469	NA
Rxfp4	0.417840956	1.953759458	3.465198842	0.563823188	0.572874469	NA
Gm22004	0.417840956	1.953759458	3.465198842	0.563823188	0.572874469	NA
Gm22141	0.417840956	1.953759458	3.465198842	0.563823188	0.572874469	NA
Gm42458	0.417840956	1.953759458	3.465198842	0.563823188	0.572874469	NA
Gm6028	0.417840956	1.953759458	3.465198842	0.563823188	0.572874469	NA
Gm21698	0.417840956	1.953759458	3.465198842	0.563823188	0.572874469	NA
Gm37087	0.417840956	1.953759458	3.465198842	0.563823188	0.572874469	NA
Gm47732	0.417840956	1.953759458	3.465198842	0.563823188	0.572874469	NA
1700123K08Rik	0.417840956	1.953759458	3.465198842	0.563823188	0.572874469	NA
Gm8424	0.417840956	1.953759458	3.465198842	0.563823188	0.572874469	NA
Gm12841	0.417840956	1.953759458	3.465198842	0.563823188	0.572874469	NA
Gsc	0.417840956	1.953759458	3.465198842	0.563823188	0.572874469	NA
Gm43458	0.417840956	1.953759458	3.465198842	0.563823188	0.572874469	NA
Obox4-ps35	0.417840956	1.953759458	3.465198842	0.563823188	0.572874469	NA
Gm33080	0.417840956	1.953759458	3.465198842	0.563823188	0.572874469	NA
H2al1m	0.417840956	1.953759458	3.465198842	0.563823188	0.572874469	NA
Ostn	0.417840956	1.953759458	3.465198842	0.563823188	0.572874469	NA
Dppa2	0.417840956	1.953759458	3.465198842	0.563823188	0.572874469	NA
Gm20610	0.417840956	1.953759458	3.465198842	0.563823188	0.572874469	NA
4933432K03Rik	0.417840956	1.953759458	3.465198842	0.563823188	0.572874469	NA
Gm43837	0.417840956	1.953759458	3.465198842	0.563823188	0.572874469	NA
Gm11384	0.417840956	1.953759458	3.465198842	0.563823188	0.572874469	NA
Carlr	0.417840956	1.953759458	3.465198842	0.563823188	0.572874469	NA
Gm47969	0.417840956	1.953759458	3.465198842	0.563823188	0.572874469	NA
Gap43	0.417840956	1.953759458	3.465198842	0.563823188	0.572874469	NA
Gm45240	0.417840956	1.953759458	3.465198842	0.563823188	0.572874469	NA
1700066O22Rik	0.417840956	1.953759458	3.465198842	0.563823188	0.572874469	NA
Gm14104	0.417840956	1.953759458	3.465198842	0.563823188	0.572874469	NA
Gm19182	0.417840956	1.953759458	3.465198842	0.563823188	0.572874469	NA
Ppp1r14d	50.72031045	1.952281747	0.544127759	3.587910584	0.000333339	0.0011537
Gm11878	0.404798534	1.951695934	2.995172465	0.651613874	0.514650295	NA
Gm29761	0.404798534	1.951695934	2.995172465	0.651613874	0.514650295	NA
Gm48073	0.404798534	1.951695934	2.995172465	0.651613874	0.514650295	NA
1700109G14Rik	0.404798534	1.951695934	2.995172465	0.651613874	0.514650295	NA
Gm13179	0.404798534	1.951695934	2.995172465	0.651613874	0.514650295	NA
Iqck	78.02695939	1.949644271	0.375504513	5.192066153	2.08E-07	1.29E-06
Gm42528	31.63570951	1.944143558	0.609437843	3.190060445	0.00142243	0.00423715
1700084E18Rik	28.5602779	1.943883559	0.586235987	3.315872108	0.000913576	0.002867886
Tgfa	379.1981126	1.943106625	0.275526084	7.052350886	1.76E-12	2.17E-11
Pea15a	2923.658821	1.942650371	0.177044064	10.97269417	5.17E-28	2.51E-26
Pbx4	46.26439402	1.94097813	0.372329132	5.21307081	1.86E-07	1.16E-06
Efcab5	41.02598806	1.939027753	0.56911513	3.407092258	0.000656589	0.002143104
Gm27252	41.29249311	1.938338242	0.466317361	4.156693278	3.23E-05	0.000138523
Aldh1a3	57.72410012	1.937151713	0.500304254	3.871947312	0.000107969	0.000420486
Crnde	28.40789595	1.936724998	0.414382492	4.673761649	2.96E-06	1.54E-05
Insl3	33.9296068	1.936070836	0.465730023	4.157066843	3.22E-05	0.000138354
Lmna	3370.138994	1.935306903	0.258955351	7.473515794	7.81E-14	1.14E-12
Gm45412	23.92908302	1.934674068	0.584639752	3.309172977	0.00093572	0.002926656
Micall2	270.0652224	1.934011941	0.217161526	8.905868273	5.30E-19	1.32E-17
Gm43688	0.822475315	1.932098353	2.584836213	0.747474189	0.454777377	0.58652915
Gm43461	27.21487598	1.932083677	0.477736056	4.044249232	5.25E-05	0.000216244
Map6	37.36451145	1.931698078	0.36603256	5.277394119	1.31E-07	8.39E-07
Gstm6	59.37320778	1.930260353	0.486915284	3.964263221	7.36E-05	0.000295702
Gm26542	42.76729111	1.930256777	0.384785382	5.01645039	5.26E-07	3.09E-06
Cybrd1	45.36364074	1.929169767	0.347735327	5.547810702	2.89E-08	2.07E-07
Tbx19	0.409483276	1.927395241	3.466682337	0.555976883	0.578226658	NA
Mbd3l2	0.409483276	1.927395241	3.466682337	0.555976883	0.578226658	NA
Gm45758	0.409483276	1.927395241	3.466682337	0.555976883	0.578226658	NA
Gm26497	0.409483276	1.927395241	3.466682337	0.555976883	0.578226658	NA
Zbed4-ps1	0.409483276	1.927395241	3.466682337	0.555976883	0.578226658	NA
Mir7076	0.409483276	1.927395241	3.466682337	0.555976883	0.578226658	NA
Spaca3	0.409483276	1.927395241	3.466682337	0.555976883	0.578226658	NA
Gm48507	0.409483276	1.927395241	3.466682337	0.555976883	0.578226658	NA
Calm4	0.409483276	1.927395241	3.466682337	0.555976883	0.578226658	NA
Gm28803	0.409483276	1.927395241	3.466682337	0.555976883	0.578226658	NA
S100a5	0.409483276	1.927395241	3.466682337	0.555976883	0.578226658	NA
Gm12371	0.409483276	1.927395241	3.466682337	0.555976883	0.578226658	NA
Gm44009	0.409483276	1.927395241	3.466682337	0.555976883	0.578226658	NA
Gm14799	0.409483276	1.927395241	3.466682337	0.555976883	0.578226658	NA
Sult2a1	0.409483276	1.927395241	3.466682337	0.555976883	0.578226658	NA
Sstr5	0.409483276	1.927395241	3.466682337	0.555976883	0.578226658	NA
Gm6337	0.409483276	1.927395241	3.466682337	0.555976883	0.578226658	NA
Gm13272	0.409483276	1.927395241	3.466682337	0.555976883	0.578226658	NA
Gm43474	0.409483276	1.927395241	3.466682337	0.555976883	0.578226658	NA
Gm26238	0.409483276	1.927395241	3.466682337	0.555976883	0.578226658	NA
Skint8	0.396440854	1.927329371	3.010062907	0.640295379	0.521980584	NA
Gm23144	0.396440854	1.927329371	3.010062907	0.640295379	0.521980584	NA
4930447F24Rik	0.396440854	1.927329371	3.010062907	0.640295379	0.521980584	NA
Hsd3b6	0.396440854	1.927329371	3.010062907	0.640295379	0.521980584	NA
Gm20589	0.396440854	1.927329371	3.010062907	0.640295379	0.521980584	NA
BB187690	0.396440854	1.927329371	3.010062907	0.640295379	0.521980584	NA
Gm37934	0.396440854	1.927329371	3.010062907	0.640295379	0.521980584	NA
Mir29a	0.396440854	1.927329371	3.010062907	0.640295379	0.521980584	NA
Pnpla1	0.396440854	1.927329371	3.010062907	0.640295379	0.521980584	NA
Bmp10	0.396440854	1.927329371	3.010062907	0.640295379	0.521980584	NA
Rpl12	4949.986744	1.924038939	0.474555953	4.054398492	5.03E-05	0.000207818
2900052L18Rik	295.7629849	1.92267065	0.394698294	4.871241353	1.11E-06	6.24E-06
Eps8l3	92.21728254	1.921914388	0.520841008	3.690021249	0.000224235	0.000807972
AI839979	23.09859464	1.919622654	0.406812334	4.718693352	2.37E-06	1.26E-05
Gpsm1	305.4566155	1.919386451	0.258586376	7.422612432	1.15E-13	1.64E-12
Il18r1	51.07687825	1.918885479	0.42450438	4.520296069	6.18E-06	3.00E-05
Nupr1	386.1453794	1.915724864	0.240647315	7.960715716	1.71E-15	3.01E-14
Rps12	2586.407233	1.915316719	0.412679551	4.641171859	3.46E-06	1.78E-05
Gpx7	51.03667717	1.915279531	0.333319252	5.746081337	9.13E-09	7.01E-08
Pdgfa	520.0994559	1.909964165	0.221641771	8.617347519	6.85E-18	1.54E-16
Sbsn	324.646872	1.904534487	0.262418499	7.257622824	3.94E-13	5.28E-12
Kctd5	850.4157022	1.902552949	0.238314952	7.983355361	1.42E-15	2.54E-14
Selenok-ps6	0.401125596	1.900641114	3.468214819	0.548017125	0.583680144	NA
Gm48088	0.401125596	1.900641114	3.468214819	0.548017125	0.583680144	NA
Gm41043	0.401125596	1.900641114	3.468214819	0.548017125	0.583680144	NA
Tmem239	0.401125596	1.900641114	3.468214819	0.548017125	0.583680144	NA
AL583893.1	0.401125596	1.900641114	3.468214819	0.548017125	0.583680144	NA
Gm17231	0.401125596	1.900641114	3.468214819	0.548017125	0.583680144	NA
Gm17748	0.401125596	1.900641114	3.468214819	0.548017125	0.583680144	NA
Gm22113	0.401125596	1.900641114	3.468214819	0.548017125	0.583680144	NA
Gm45100	0.401125596	1.900641114	3.468214819	0.548017125	0.583680144	NA
AC154283.1	0.401125596	1.900641114	3.468214819	0.548017125	0.583680144	NA
Gm23444	0.401125596	1.900641114	3.468214819	0.548017125	0.583680144	NA
Gm20483	0.401125596	1.900641114	3.468214819	0.548017125	0.583680144	NA
Gm10747	0.401125596	1.900641114	3.468214819	0.548017125	0.583680144	NA
Gm15287	0.401125596	1.900641114	3.468214819	0.548017125	0.583680144	NA
AF067063	0.401125596	1.900641114	3.468214819	0.548017125	0.583680144	NA
Pnmt	0.401125596	1.900641114	3.468214819	0.548017125	0.583680144	NA
Gm19324	0.401125596	1.900641114	3.468214819	0.548017125	0.583680144	NA
Foxb2	0.401125596	1.900641114	3.468214819	0.548017125	0.583680144	NA
Il23a	11.03300043	1.899044487	0.648059554	2.930354895	0.003385751	0.009225856
Rpl21-ps8	56.04396743	1.898717459	1.17788802	1.611967714	0.106968966	0.185362297
Mir6406	0.379361156	1.897264535	3.46841019	0.547012732	0.584369985	NA
Gm38062	0.379361156	1.897264535	3.46841019	0.547012732	0.584369985	NA
BC055402	0.379361156	1.897264535	3.46841019	0.547012732	0.584369985	NA
Gm11490	0.379361156	1.897264535	3.46841019	0.547012732	0.584369985	NA
Gpr173	28.00285809	1.89582844	0.461827071	4.105061306	4.04E-05	0.000170769
Gm15956	11.49648984	1.89509335	0.617000575	3.071461237	0.002130138	0.006092385
Gna15	28.72902582	1.894555448	0.476403827	3.976784692	6.99E-05	0.000282441
Slc25a47	92.60389838	1.894466597	0.442250833	4.283692548	1.84E-05	8.24E-05
Snhg10	36.78117876	1.893646542	0.491378941	3.853739719	0.000116327	0.000449454
Ighv14-2	5.277290686	1.89101182	0.842786869	2.243760422	0.02484782	0.053001108
Adam3	0.385847773	1.888614221	3.028641188	0.623584672	0.53290038	NA
Zp3	0.385847773	1.888614221	3.028641188	0.623584672	0.53290038	NA
Gm12746	0.385847773	1.888614221	3.028641188	0.623584672	0.53290038	NA
Gm34780	0.385847773	1.888614221	3.028641188	0.623584672	0.53290038	NA
Gm44104	0.385847773	1.888614221	3.028641188	0.623584672	0.53290038	NA
Gm2979	0.385847773	1.888614221	3.028641188	0.623584672	0.53290038	NA
Gm28900	0.385847773	1.888614221	3.028641188	0.623584672	0.53290038	NA
Gm47655	0.385847773	1.888614221	3.028641188	0.623584672	0.53290038	NA
Gm47964	0.385847773	1.888614221	3.028641188	0.623584672	0.53290038	NA
Gm26419	0.385847773	1.888614221	3.028641188	0.623584672	0.53290038	NA
Btg1	2955.497984	1.888076487	0.1652401	11.42626084	3.09E-30	1.69E-28
Gm47113	9.397728403	1.887987877	0.710697684	2.656527408	0.007895003	0.019461572
Dnajb3	24.39649291	1.882451503	0.473525594	3.975395476	7.03E-05	0.00028389
Gm27326	11.11601332	1.881685848	1.009366071	1.864225381	0.06229006	0.117741868
Tmem154	46.01186702	1.879041549	0.340199167	5.523357293	3.33E-08	2.35E-07
Gm13071	25.04732959	1.878448129	0.491776424	3.819719768	0.000133603	0.000507416
Gm13415	65.51266175	1.877276301	0.452462588	4.149019941	3.34E-05	0.00014289
Hoxb1	0.392767916	1.87352287	3.469796449	0.539951809	0.589230267	NA
Klk12	0.392767916	1.87352287	3.469796449	0.539951809	0.589230267	NA
Gm12985	0.392767916	1.87352287	3.469796449	0.539951809	0.589230267	NA
Slco6b1	0.392767916	1.87352287	3.469796449	0.539951809	0.589230267	NA
Gm12569	0.392767916	1.87352287	3.469796449	0.539951809	0.589230267	NA
Gm36980	0.392767916	1.87352287	3.469796449	0.539951809	0.589230267	NA
Gm12760	0.392767916	1.87352287	3.469796449	0.539951809	0.589230267	NA
Gm45808	0.392767916	1.87352287	3.469796449	0.539951809	0.589230267	NA
Krtap9-3	0.392767916	1.87352287	3.469796449	0.539951809	0.589230267	NA
Gm44784	0.392767916	1.87352287	3.469796449	0.539951809	0.589230267	NA
Gm26604	0.392767916	1.87352287	3.469796449	0.539951809	0.589230267	NA
Gm42429	0.392767916	1.87352287	3.469796449	0.539951809	0.589230267	NA
Gm12494	0.392767916	1.87352287	3.469796449	0.539951809	0.589230267	NA
Gm30928	0.392767916	1.87352287	3.469796449	0.539951809	0.589230267	NA
Krt77	0.392767916	1.87352287	3.469796449	0.539951809	0.589230267	NA
4930510E17Rik	0.392767916	1.87352287	3.469796449	0.539951809	0.589230267	NA
Gm13411	0.392767916	1.87352287	3.469796449	0.539951809	0.589230267	NA
Gm10923	0.392767916	1.87352287	3.469796449	0.539951809	0.589230267	NA
Gm12622	0.392767916	1.87352287	3.469796449	0.539951809	0.589230267	NA
Ifnl2	0.392767916	1.87352287	3.469796449	0.539951809	0.589230267	NA
Bpifb3	0.392767916	1.87352287	3.469796449	0.539951809	0.589230267	NA
H2afb1	0.392767916	1.87352287	3.469796449	0.539951809	0.589230267	NA
Rpl30-ps6	0.392767916	1.87352287	3.469796449	0.539951809	0.589230267	NA
Gm45736	0.392767916	1.87352287	3.469796449	0.539951809	0.589230267	NA
Gm24682	0.392767916	1.87352287	3.469796449	0.539951809	0.589230267	NA
Gm4252	0.392767916	1.87352287	3.469796449	0.539951809	0.589230267	NA
Gm12948	0.392767916	1.87352287	3.469796449	0.539951809	0.589230267	NA
Gm11617	0.392767916	1.87352287	3.469796449	0.539951809	0.589230267	NA
Gm21708	0.392767916	1.87352287	3.469796449	0.539951809	0.589230267	NA
Trp73os	0.392767916	1.87352287	3.469796449	0.539951809	0.589230267	NA
1700008A23Rik	0.392767916	1.87352287	3.469796449	0.539951809	0.589230267	NA
Ceacam11	0.392767916	1.87352287	3.469796449	0.539951809	0.589230267	NA
Gm48018	0.392767916	1.87352287	3.469796449	0.539951809	0.589230267	NA
Aprt-ps	0.392767916	1.87352287	3.469796449	0.539951809	0.589230267	NA
Gm20703	13.44334309	1.871981014	0.584925843	3.200373238	0.001372497	0.004102699
B230303A05Rik	0.379291969	1.871600071	3.469909688	0.539380053	0.589624642	NA
Gm16217	0.379291969	1.871600071	3.469909688	0.539380053	0.589624642	NA
Hcrtr2	0.379291969	1.871600071	3.469909688	0.539380053	0.589624642	NA
Gm47927	0.379291969	1.871600071	3.469909688	0.539380053	0.589624642	NA
Gm15749	0.379291969	1.871600071	3.469909688	0.539380053	0.589624642	NA
Gm17081	0.379291969	1.871600071	3.469909688	0.539380053	0.589624642	NA
Crisp3	0.379291969	1.871600071	3.469909688	0.539380053	0.589624642	NA
Tubb5	3167.016169	1.871417131	0.190514014	9.822989342	8.96E-23	3.08E-21
Ndn	67.41426934	1.86870423	0.45346489	4.120945787	3.77E-05	0.000159936
Phgdh	476.4801712	1.868648016	0.301898164	6.18966339	6.03E-10	5.44E-09
Grhl1	69.80965875	1.866818561	0.352211662	5.300274697	1.16E-07	7.49E-07
Fxyd4	835.7134712	1.864726404	0.362013766	5.150982034	2.59E-07	1.59E-06
Rgcc	500.1544368	1.863472128	0.342359515	5.443027126	5.24E-08	3.59E-07
9130230L23Rik	62.98812387	1.863466735	0.352525835	5.286043035	1.25E-07	8.04E-07
Gm6285	0.377490093	1.863276567	3.044840711	0.611945498	0.540573817	NA
Gm13047	0.377490093	1.863276567	3.044840711	0.611945498	0.540573817	NA
Lrit2	0.377490093	1.863276567	3.044840711	0.611945498	0.540573817	NA
4931428L18Rik	0.377490093	1.863276567	3.044840711	0.611945498	0.540573817	NA
Wfdc6a	0.377490093	1.863276567	3.044840711	0.611945498	0.540573817	NA
Gm12599	0.377490093	1.863276567	3.044840711	0.611945498	0.540573817	NA
H1fnt	0.377490093	1.863276567	3.044840711	0.611945498	0.540573817	NA
4921528I07Rik	0.377490093	1.863276567	3.044840711	0.611945498	0.540573817	NA
Gm26535	0.377490093	1.863276567	3.044840711	0.611945498	0.540573817	NA
Gm37506	0.377490093	1.863276567	3.044840711	0.611945498	0.540573817	NA
Mir34c	0.377490093	1.863276567	3.044840711	0.611945498	0.540573817	NA
Mir3473a	0.377490093	1.863276567	3.044840711	0.611945498	0.540573817	NA
Gm11952	0.377490093	1.863276567	3.044840711	0.611945498	0.540573817	NA
Gm27188	0.377490093	1.863276567	3.044840711	0.611945498	0.540573817	NA
Cdk1	65.88437372	1.862421927	0.52474434	3.549198698	0.000386405	0.001320883
Megf11	59.61348478	1.861510069	0.33854395	5.498577276	3.83E-08	2.67E-07
Itih3	33.82736438	1.860841275	0.463957122	4.010804416	6.05E-05	0.000247697
Avil	34.88245034	1.859743703	0.40118223	4.635658224	3.56E-06	1.82E-05
Gm6204	23.05128008	1.857800089	0.594785088	3.123481281	0.001787252	0.00520454
Rcn1	592.577298	1.8573193	0.246994414	7.519681396	5.49E-14	8.15E-13
Nrm	87.72790135	1.857219393	0.399610819	4.647570349	3.36E-06	1.73E-05
Tpm2	759.9925736	1.854793646	0.325930362	5.690766693	1.26E-08	9.51E-08
Nexmif	63.32576666	1.852808941	0.386605053	4.792510931	1.65E-06	9.04E-06
Tex15	12.20812719	1.846824185	0.596944404	3.093795958	0.001976133	0.005688382
AV356131	51.89954722	1.845991319	0.563474719	3.276085432	0.001052567	0.003245626
Myrip	70.80247049	1.843996121	0.299172855	6.163647845	7.11E-10	6.35E-09
Tnfrsf1b	397.9699528	1.843960951	0.248311294	7.426005151	1.12E-13	1.60E-12
Zc3h12a	339.539664	1.843950789	0.256254678	7.19577416	6.21E-13	8.18E-12
Igkv2-109	3.882714235	1.842779908	1.880787444	0.97979169	0.327188955	0.464015071
2310043M15Rik	24.33798528	1.842654209	0.525854033	3.504117291	0.000458124	0.00154596
Gm13807	51.06013479	1.840653469	0.335588894	5.484846194	4.14E-08	2.88E-07
Ucp2	6320.839404	1.838066777	0.246769218	7.448525366	9.44E-14	1.36E-12
Cdc7	49.49755136	1.836770828	0.420636101	4.366650466	1.26E-05	5.83E-05
Fam184b	33.69197248	1.830342086	0.502031925	3.645867908	0.000266491	0.000945946
Slc2a1	2915.151083	1.830101865	0.18068148	10.12888461	4.11E-24	1.57E-22
Mss51	72.99871364	1.829970273	0.35736906	5.120673498	3.04E-07	1.85E-06
Itga5	566.6346286	1.828047081	0.265869081	6.875741538	6.17E-12	7.10E-11
4933406P04Rik	33.3936971	1.824088159	0.500476645	3.644701859	0.000267702	0.000949588
A3galt2	21.53783446	1.822627042	0.518164517	3.517467874	0.000435685	0.001476705
Gm16071	27.32811787	1.820843846	0.538629616	3.380511939	0.000723509	0.002338473
Cyp2s1	1269.452713	1.819698768	0.206544141	8.810217322	1.25E-18	3.01E-17
Gm36551	0.366897012	1.818379619	3.47310254	0.523560591	0.600584198	NA
Gm28818	0.366897012	1.818379619	3.47310254	0.523560591	0.600584198	NA
Rbmx2-ps	0.366897012	1.818379619	3.47310254	0.523560591	0.600584198	NA
Olfr31	0.366897012	1.818379619	3.47310254	0.523560591	0.600584198	NA
Hist1h2an	0.366897012	1.818379619	3.47310254	0.523560591	0.600584198	NA
Gm15947	0.366897012	1.818379619	3.47310254	0.523560591	0.600584198	NA
Gm14568	0.366897012	1.818379619	3.47310254	0.523560591	0.600584198	NA
Smco2	0.366897012	1.818379619	3.47310254	0.523560591	0.600584198	NA
Gm42425	0.366897012	1.818379619	3.47310254	0.523560591	0.600584198	NA
Ccdc83	0.366897012	1.818379619	3.47310254	0.523560591	0.600584198	NA
Nat3	0.366897012	1.818379619	3.47310254	0.523560591	0.600584198	NA
Csrp1	2740.915668	1.816440463	0.227617642	7.980227037	1.46E-15	2.60E-14
Hist1h4c	65.94401069	1.816226594	0.458392546	3.962164331	7.43E-05	0.000297965
2610017A05Rik	36.64774243	1.814470486	0.424758355	4.271771145	1.94E-05	8.66E-05
Gm3788	11.80050749	1.809372622	0.700988677	2.581172394	0.00984654	0.023592153
5330438D12Rik	98.94201843	1.80813251	0.39654333	4.559735025	5.12E-06	2.53E-05
Rpsa-ps9	10.0568305	1.804309283	0.657443264	2.744433446	0.006061544	0.0154313
B230119M05Rik	0.360341208	1.804262047	3.473968748	0.519366229	0.603505377	NA
Gm38334	0.360341208	1.804262047	3.473968748	0.519366229	0.603505377	NA
Gm13291	0.360341208	1.804262047	3.473968748	0.519366229	0.603505377	NA
Gm37111	0.360341208	1.804262047	3.473968748	0.519366229	0.603505377	NA
14-Sep	0.360341208	1.804262047	3.473968748	0.519366229	0.603505377	NA
Gm37170	0.360341208	1.804262047	3.473968748	0.519366229	0.603505377	NA
Wap	0.360341208	1.804262047	3.473968748	0.519366229	0.603505377	NA
Gm11557	0.360341208	1.804262047	3.473968748	0.519366229	0.603505377	NA
Gm6096	0.360341208	1.804262047	3.473968748	0.519366229	0.603505377	NA
Ptprtos	0.360341208	1.804262047	3.473968748	0.519366229	0.603505377	NA
Gm44114	0.360341208	1.804262047	3.473968748	0.519366229	0.603505377	NA
Gm14058	0.360341208	1.804262047	3.473968748	0.519366229	0.603505377	NA
9230020A06Rik	0.360341208	1.804262047	3.473968748	0.519366229	0.603505377	NA
Gm19253	0.360341208	1.804262047	3.473968748	0.519366229	0.603505377	NA
Gm12694	0.360341208	1.804262047	3.473968748	0.519366229	0.603505377	NA
Gm20758	0.360341208	1.804262047	3.473968748	0.519366229	0.603505377	NA
1700017G19Rik	0.360341208	1.804262047	3.473968748	0.519366229	0.603505377	NA
Cnga2	0.360341208	1.804262047	3.473968748	0.519366229	0.603505377	NA
Spag4	29.98950386	1.803981324	0.542368676	3.326116355	0.000880652	0.002777204
Mir670	0.373383629	1.803767539	3.473999238	0.519219325	0.603607804	NA
Gm42681	0.373383629	1.803767539	3.473999238	0.519219325	0.603607804	NA
4930444F02Rik	0.373383629	1.803767539	3.473999238	0.519219325	0.603607804	NA
Gm22299	0.373383629	1.803767539	3.473999238	0.519219325	0.603607804	NA
1700100L14Rik	0.373383629	1.803767539	3.473999238	0.519219325	0.603607804	NA
Itgam.1	0.373383629	1.803767539	3.473999238	0.519219325	0.603607804	NA
Gm37150	0.373383629	1.803767539	3.473999238	0.519219325	0.603607804	NA
6030440G07Rik	0.373383629	1.803767539	3.473999238	0.519219325	0.603607804	NA
Gm10457	0.373383629	1.803767539	3.473999238	0.519219325	0.603607804	NA
Gucy2d	0.373383629	1.803767539	3.473999238	0.519219325	0.603607804	NA
Gm568	0.373383629	1.803767539	3.473999238	0.519219325	0.603607804	NA
Gm25515	0.373383629	1.803767539	3.473999238	0.519219325	0.603607804	NA
Gm6356	0.373383629	1.803767539	3.473999238	0.519219325	0.603607804	NA
Adad2	0.373383629	1.803767539	3.473999238	0.519219325	0.603607804	NA
Pth2	0.373383629	1.803767539	3.473999238	0.519219325	0.603607804	NA
1300014J16Rik	75.05092012	1.801523413	0.325259874	5.538720133	3.05E-08	2.18E-07
Ptgfrn	669.8814886	1.799873684	0.246975968	7.287647035	3.15E-13	4.30E-12
Gm16001	26.41578939	1.798720183	0.502323269	3.580802034	0.000342541	0.001182758
Gm7628	23.22386629	1.796550439	0.497900761	3.608250035	0.000308269	0.001077106
Cdr2l	239.3062786	1.795523019	0.271178654	6.621181254	3.56E-11	3.75E-10
Cacnb3	504.8644153	1.794643622	0.194853004	9.210243528	3.25E-20	8.98E-19
Gm20604	82.19702164	1.793912136	0.564898471	3.175636381	0.001495082	0.004420206
Tmem171	368.0290099	1.793546671	0.295299788	6.073646991	1.25E-09	1.09E-08
9930012K11Rik	64.60948425	1.792851831	0.426239386	4.206208739	2.60E-05	0.000113209
Gm10800	12.10325572	1.79225743	1.263028194	1.419016169	0.155894302	0.254824359
Gm9432	0.358539332	1.790751055	3.474805431	0.5153529	0.606306439	NA
Gm13285	0.358539332	1.790751055	3.474805431	0.5153529	0.606306439	NA
Gm17271	0.358539332	1.790751055	3.474805431	0.5153529	0.606306439	NA
Gm7653	0.358539332	1.790751055	3.474805431	0.5153529	0.606306439	NA
Gm43244	0.358539332	1.790751055	3.474805431	0.5153529	0.606306439	NA
9330171B17Rik	0.358539332	1.790751055	3.474805431	0.5153529	0.606306439	NA
Gm16083	0.358539332	1.790751055	3.474805431	0.5153529	0.606306439	NA
Myt1l	0.358539332	1.790751055	3.474805431	0.5153529	0.606306439	NA
CT009556.2	0.358539332	1.790751055	3.474805431	0.5153529	0.606306439	NA
Gm12411	89.60703674	1.790454408	0.619155369	2.89176917	0.003830793	0.010272428
Gm10913	0.75007509	1.789560437	2.243627656	0.797619173	0.425091521	0.562150669
Mir6386	10.13499211	1.78806941	0.788189087	2.268579254	0.023293924	0.050061205
Dctd	80.57879616	1.787001099	0.330412936	5.408387214	6.36E-08	4.30E-07
Nr4a3	34.81320282	1.786985665	0.373876018	4.779620992	1.76E-06	9.56E-06
Traip	24.92975504	1.786540596	0.56007254	3.189837868	0.001423526	0.004239184
Gm32031	30.51529543	1.784662933	0.605521894	2.947313631	0.003205479	0.008778924
Klk1b9	37.42707833	1.780979236	0.650069709	2.739674239	0.006150011	0.015637118
Bmp1	594.3250373	1.780530739	0.279680184	6.36630996	1.94E-10	1.87E-09
Gm11536	54.75173064	1.778452451	0.437583825	4.06425546	4.82E-05	0.000199873
Rps10-ps1	87.0030335	1.778221291	1.077538912	1.650261788	0.098889404	0.173233709
Syn1	12.24617396	1.777814335	0.613377887	2.898399785	0.003750722	0.010094389
Gm43820	10.65657819	1.77639453	0.688157363	2.581378367	0.009840666	0.023583586
Fkbp5	4853.828806	1.773842109	0.235747625	7.524326518	5.30E-14	7.88E-13
AC152827.1	86.04961565	1.772017382	0.414530868	4.274753753	1.91E-05	8.55E-05
Gm44202	22.50923011	1.771932953	0.545505597	3.24823973	0.001161214	0.003547597
Gm35584	0.365025949	1.770015578	3.13851007	0.563966831	0.572776706	NA
Gm26895	0.365025949	1.770015578	3.13851007	0.563966831	0.572776706	NA
Gm8138	0.365025949	1.770015578	3.13851007	0.563966831	0.572776706	NA
Gm31614	0.365025949	1.770015578	3.13851007	0.563966831	0.572776706	NA
Gm24939	0.365025949	1.770015578	3.13851007	0.563966831	0.572776706	NA
Elovl3	0.365025949	1.770015578	3.13851007	0.563966831	0.572776706	NA
1500009C09Rik	0.365025949	1.770015578	3.13851007	0.563966831	0.572776706	NA
Gm22796	0.365025949	1.770015578	3.13851007	0.563966831	0.572776706	NA
Gm19172	0.365025949	1.770015578	3.13851007	0.563966831	0.572776706	NA
Gm16127	0.365025949	1.770015578	3.13851007	0.563966831	0.572776706	NA
Gm15949	0.365025949	1.770015578	3.13851007	0.563966831	0.572776706	NA
Zfp708	0.365025949	1.770015578	3.13851007	0.563966831	0.572776706	NA
Wnt7b	354.4619735	1.769841017	0.26732335	6.620600165	3.58E-11	3.76E-10
AL591952.3	45.54575135	1.769624711	0.607162798	2.914580267	0.003561672	0.00963614
Lipo4	0.736983892	1.76899098	2.676443403	0.660948398	0.508645407	0.635921941
Tbc1d2	417.9576994	1.768035401	0.225669972	7.834606366	4.70E-15	7.99E-14
Rps13	2931.022078	1.766160277	0.588085241	3.00323857	0.002671229	0.007463152
Ifi30	1777.324194	1.765985636	0.39862698	4.430170877	9.42E-06	4.45E-05
Mxd3	19.3975908	1.763569163	0.50695092	3.478776929	0.000503708	0.001684827
Gm18113	10.54266451	1.763488489	0.789757088	2.232950506	0.025552208	0.054311674
Hoxaas3	40.61395936	1.762455553	0.509103009	3.461883985	0.000536408	0.001784318
Exo1	12.60948316	1.762309771	0.560474015	3.144320209	0.001664732	0.004875421
Lpar1	226.080273	1.760509094	0.480220826	3.666040704	0.000246335	0.000880797
Ccne1	36.09987023	1.75999406	0.427065784	4.121131042	3.77E-05	0.000159874
Cyp2t4	43.24667384	1.759099453	0.506129322	3.475592855	0.000509725	0.001703845
AC134793.1	0.736550366	1.758389559	2.246740668	0.782640197	0.43383843	0.569534344
Klc3	95.5913674	1.757353524	0.270979492	6.485190122	8.86E-11	8.88E-10
Col18a1	8834.383908	1.75566183	0.216970433	8.091710025	5.88E-16	1.09E-14
Igkv16-104	4.443530451	1.754112262	1.599992185	1.096325518	0.272936346	0.403235356
4833445I07Rik	47.01656759	1.752750992	0.561019757	3.124223293	0.001782751	0.005194376
Hist1h2be	86.23110012	1.751558014	0.322260325	5.435226988	5.47E-08	3.74E-07
Cenph	23.78539805	1.749365972	0.501141955	3.490759362	0.00048165	0.001617373
Gm13436	53.03846069	1.747086684	0.414618766	4.213718303	2.51E-05	0.000109788
1700122H20Rik	0.356668269	1.74616003	3.477621013	0.502113377	0.615587771	NA
Gm11077	0.356668269	1.74616003	3.477621013	0.502113377	0.615587771	NA
AC161383.1	0.356668269	1.74616003	3.477621013	0.502113377	0.615587771	NA
A930104D05Rik	0.356668269	1.74616003	3.477621013	0.502113377	0.615587771	NA
Slc24a2	0.356668269	1.74616003	3.477621013	0.502113377	0.615587771	NA
4930543E12Rik	0.356668269	1.74616003	3.477621013	0.502113377	0.615587771	NA
Slitrk2	0.356668269	1.74616003	3.477621013	0.502113377	0.615587771	NA
CT009550.4	0.356668269	1.74616003	3.477621013	0.502113377	0.615587771	NA
Gm10825	0.356668269	1.74616003	3.477621013	0.502113377	0.615587771	NA
1700025H01Rik	0.356668269	1.74616003	3.477621013	0.502113377	0.615587771	NA
Gm19280	0.356668269	1.74616003	3.477621013	0.502113377	0.615587771	NA
Gm47595	0.356668269	1.74616003	3.477621013	0.502113377	0.615587771	NA
4930444E06Rik	0.356668269	1.74616003	3.477621013	0.502113377	0.615587771	NA
Gm44605	0.356668269	1.74616003	3.477621013	0.502113377	0.615587771	NA
Krt31	0.356668269	1.74616003	3.477621013	0.502113377	0.615587771	NA
Fam187a	0.356668269	1.74616003	3.477621013	0.502113377	0.615587771	NA
Gm14317	0.356668269	1.74616003	3.477621013	0.502113377	0.615587771	NA
4933431K14Rik	43.59425685	1.744678549	0.450935966	3.869016182	0.000109275	0.000425089
Gm20257	58.31257728	1.743329409	0.413787441	4.213103723	2.52E-05	0.000109953
Trim29	10.58190348	1.743215501	0.898139857	1.940917649	0.052268267	0.10141368
Inha	69.31778754	1.741726596	0.327716764	5.314731463	1.07E-07	6.96E-07
Itpr3	618.092166	1.740919241	0.206757449	8.420104103	3.76E-17	7.78E-16
Azin2	307.3741778	1.740443386	0.325249301	5.351105687	8.74E-08	5.80E-07
Gm19569	32.25935643	1.740400213	0.388421252	4.480702851	7.44E-06	3.58E-05
Akr1c13	566.8637633	1.739376352	0.366097275	4.751131656	2.02E-06	1.09E-05
Mcm7	1155.868505	1.738609342	0.302992948	5.738118182	9.57E-09	7.31E-08
Scarna3a	0.341390447	1.734148615	3.47839389	0.498548661	0.61809738	NA
Gm40493	0.341390447	1.734148615	3.47839389	0.498548661	0.61809738	NA
Dsg3	0.341390447	1.734148615	3.47839389	0.498548661	0.61809738	NA
Gm20686	0.341390447	1.734148615	3.47839389	0.498548661	0.61809738	NA
Gm45683	0.341390447	1.734148615	3.47839389	0.498548661	0.61809738	NA
Gm37527	0.341390447	1.734148615	3.47839389	0.498548661	0.61809738	NA
Dnajc5g	0.341390447	1.734148615	3.47839389	0.498548661	0.61809738	NA
3300002P13Rik	0.341390447	1.734148615	3.47839389	0.498548661	0.61809738	NA
5430419D17Rik	0.341390447	1.734148615	3.47839389	0.498548661	0.61809738	NA
Gm45449	0.341390447	1.734148615	3.47839389	0.498548661	0.61809738	NA
Gm16233	0.341390447	1.734148615	3.47839389	0.498548661	0.61809738	NA
Rpl7a-ps9	0.341390447	1.734148615	3.47839389	0.498548661	0.61809738	NA
Krt90	0.341390447	1.734148615	3.47839389	0.498548661	0.61809738	NA
Gm43150	0.341390447	1.734148615	3.47839389	0.498548661	0.61809738	NA
Colec10	0.341390447	1.734148615	3.47839389	0.498548661	0.61809738	NA
Gm15570	0.341390447	1.734148615	3.47839389	0.498548661	0.61809738	NA
Gm20541	0.341390447	1.734148615	3.47839389	0.498548661	0.61809738	NA
9330136K24Rik	58.15967058	1.733560112	0.325675028	5.322975239	1.02E-07	6.68E-07
Tas2r135	0.740979136	1.733266813	2.616736511	0.66237728	0.507729461	0.635268982
Dnaaf2	32.26390889	1.733179835	0.4636019	3.738508914	0.000185115	0.0006821
Eaf1	3257.78071	1.731767653	0.29701526	5.830567931	5.52E-09	4.39E-08
Gm6568	0.354432868	1.731220628	3.478583233	0.497679806	0.618709744	NA
Gm43181	0.354432868	1.731220628	3.478583233	0.497679806	0.618709744	NA
Gm8051	0.354432868	1.731220628	3.478583233	0.497679806	0.618709744	NA
Gm12900	0.354432868	1.731220628	3.478583233	0.497679806	0.618709744	NA
Gm48527	0.354432868	1.731220628	3.478583233	0.497679806	0.618709744	NA
Gm25661	0.354432868	1.731220628	3.478583233	0.497679806	0.618709744	NA
Asb17os	0.354432868	1.731220628	3.478583233	0.497679806	0.618709744	NA
Scg2	0.354432868	1.731220628	3.478583233	0.497679806	0.618709744	NA
Gm25967	0.354432868	1.731220628	3.478583233	0.497679806	0.618709744	NA
Epha10	0.354432868	1.731220628	3.478583233	0.497679806	0.618709744	NA
Gm12918	82.32517962	1.73073593	0.701582373	2.466903384	0.013628713	0.031506611
Chac1	42.06599028	1.729817003	0.39440677	4.385870461	1.16E-05	5.37E-05
Slc8a2	20.94821971	1.728888779	0.423758769	4.079889095	4.51E-05	0.000188035
Gm15710	291.0555624	1.725795869	0.493625749	3.496162576	0.000472001	0.001587049
Nsl1	26.09858834	1.725661091	0.46411158	3.718203048	0.000200645	0.000732486
Gm9791	68.13304926	1.725127272	0.525311989	3.284005137	0.001023431	0.003171986
Dtl	31.79823067	1.723381252	0.47117421	3.657630695	0.000254557	0.000906408
Klk1b24	29.09749016	1.72187035	0.578579803	2.976029136	0.002920071	0.008079206
Sag	10.43608732	1.721793795	0.640483822	2.688270547	0.007182318	0.017933077
Rpl38	1460.789801	1.721304353	0.468701342	3.672497172	0.000240192	0.000860336
Plch2	18.56692269	1.721252707	0.608026033	2.83088653	0.004641919	0.012204809
Rnf125	33.03278118	1.719094312	0.469574814	3.660959364	0.000251273	0.000896578
Enho	65.20319149	1.71590455	0.51679539	3.320278363	0.000899277	0.002827324
Gm13830	20.57726563	1.715384528	0.451966433	3.795380368	0.000147417	0.000555154
Mettl21a	373.4792968	1.714797811	0.290131419	5.910417482	3.41E-09	2.79E-08
Sparc	6770.922249	1.714638659	0.321116934	5.339608335	9.31E-08	6.14E-07
Ntf5	19.78660417	1.71425435	0.497429614	3.446224955	0.000568477	0.001880023
Rbm3-ps	43.7791495	1.714234361	0.443917953	3.861601788	0.000112646	0.000436876
Tmc8	106.7160777	1.713982173	0.424334336	4.039225741	5.36E-05	0.000220662
Gm27219	13.58821163	1.713542995	0.539148253	3.178240835	0.001481716	0.004389541
Cdca4	371.235854	1.712154348	0.275610199	6.21223146	5.22E-10	4.78E-09
Gm10382	72.22122285	1.711551554	0.574326223	2.980103442	0.002881511	0.007989749
Ephx3	46.25115944	1.708859123	0.434539195	3.932577641	8.40E-05	0.000334141
Taf7	326.1455284	1.703932578	0.263299537	6.471460607	9.71E-11	9.66E-10
Gm20681	27.26666083	1.703270298	0.523909184	3.251079287	0.001149678	0.003516541
Fam26e	31.19902914	1.701579845	0.478786668	3.553941575	0.000379504	0.001299021
Rad51ap1	25.68428889	1.701217044	0.443362677	3.837077709	0.000124507	0.000476573
4833422C13Rik	91.08024189	1.701108604	0.26055497	6.528789688	6.63E-11	6.74E-10
Camk2n2	96.35033401	1.70073761	0.374879917	4.536753055	5.71E-06	2.80E-05
Gm48583	100.7373093	1.698435296	0.394695614	4.30315219	1.68E-05	7.61E-05
Gm48557	0.346075188	1.697706323	3.178364408	0.534144643	0.593241465	NA
Gm45733	0.346075188	1.697706323	3.178364408	0.534144643	0.593241465	NA
1700054M17Rik	0.346075188	1.697706323	3.178364408	0.534144643	0.593241465	NA
Gm43117	0.346075188	1.697706323	3.178364408	0.534144643	0.593241465	NA
Gm44544	0.346075188	1.697706323	3.178364408	0.534144643	0.593241465	NA
Mir212	0.346075188	1.697706323	3.178364408	0.534144643	0.593241465	NA
Gm12682	0.346075188	1.697706323	3.178364408	0.534144643	0.593241465	NA
Gm17047	0.346075188	1.697706323	3.178364408	0.534144643	0.593241465	NA
Gm36211	0.346075188	1.697706323	3.178364408	0.534144643	0.593241465	NA
Gm8131	0.346075188	1.697706323	3.178364408	0.534144643	0.593241465	NA
Gm48822	0.346075188	1.697706323	3.178364408	0.534144643	0.593241465	NA
Gm43438	0.346075188	1.697706323	3.178364408	0.534144643	0.593241465	NA
1700091H14Rik	0.346075188	1.697706323	3.178364408	0.534144643	0.593241465	NA
Gm6056	0.346075188	1.697706323	3.178364408	0.534144643	0.593241465	NA
Gm47667	0.346075188	1.697706323	3.178364408	0.534144643	0.593241465	NA
Prss55	0.346075188	1.697706323	3.178364408	0.534144643	0.593241465	NA
Gm15747	0.346075188	1.697706323	3.178364408	0.534144643	0.593241465	NA
Gm38078	0.346075188	1.697706323	3.178364408	0.534144643	0.593241465	NA
Serpina3f	19.2158409	1.697537358	0.559473012	3.03417202	0.002411969	0.006809249
Gadd45a	1180.311907	1.696824015	0.251275437	6.752844744	1.45E-11	1.60E-10
Cyp4f17	613.3970961	1.696244336	0.27394829	6.191841308	5.95E-10	5.37E-09
Rpl9	6101.320575	1.694240762	0.385199532	4.398345843	1.09E-05	5.10E-05
Phpt1	21.33729707	1.693434812	0.786265276	2.153770315	0.031258189	0.064894099
Gm42873	0.714609901	1.691965493	2.009161501	0.842125181	0.399717887	0.538055494
Rpl37a	2428.112889	1.69164702	0.570258733	2.966455262	0.003012542	0.008308171
Nrarp	39.11057009	1.69108524	0.584265478	2.894378162	0.003799103	0.010200522
Pimreg	13.10864766	1.690789219	0.783148086	2.158964886	0.030852891	0.064156508
Bex2	25.89888692	1.690727526	0.434956932	3.887114792	0.000101443	0.000397938
Impdh2	1264.496213	1.690087673	0.33024661	5.117653353	3.09E-07	1.88E-06
Gm15894	19.829381	1.688619562	0.902743746	1.870541413	0.061408672	0.116452043
Parvaos	0.721594849	1.688499968	2.627467309	0.642634054	0.520461581	0.644921126
Ms4a4d	28.99575193	1.687781939	0.718083166	2.350398976	0.018753298	0.041529206
Rn7sk	326.5597078	1.68701482	0.615820532	2.739458549	0.006154047	0.015643506
Rpsa-ps10	265.1735829	1.686460737	0.46707661	3.610672642	0.000305404	0.001068185
4930563E22Rik	30.73050409	1.685895818	0.399769151	4.217173371	2.47E-05	0.000108304
Lsm5	73.7680775	1.685145552	0.435470873	3.869708993	0.000108965	0.000424043
5430430B14Rik	24.67270311	1.683477055	0.508879471	3.308203905	0.000938964	0.00293412
Lag3	39.45878079	1.682855649	0.420922943	3.998013596	6.39E-05	0.000260428
Gm15753	24.72337754	1.682076306	0.434395043	3.872227212	0.000107845	0.000420163
Ptprcap	31.48670313	1.679462619	0.770166139	2.180649776	0.02920933	0.061122787
Hist1h4h	54.43641672	1.678872263	0.580475223	2.892237594	0.003825086	0.01026223
4921531C22Rik	93.26330197	1.678237502	0.25325986	6.626543592	3.44E-11	3.63E-10
Tgfb3	84.25790647	1.677777568	0.362873288	4.623590718	3.77E-06	1.92E-05
Rhbdl1	39.31588751	1.676960302	0.552234541	3.036681297	0.002391982	0.006762127
2310026L22Rik	41.40453083	1.673870193	0.493678428	3.390608336	0.000697377	0.002263277
1700048O20Rik	11.62561992	1.6725195	0.691173779	2.419824869	0.015527984	0.035332188
Mir6236	17.64418996	1.672181461	0.822581331	2.032846357	0.042068048	0.083939784
Bcl2a1a	11.61318139	1.672019776	0.674254082	2.479806681	0.013145363	0.030506042
Gm5576	0.337717509	1.67121941	3.482545906	0.479884388	0.631309603	NA
Gm13181	0.337717509	1.67121941	3.482545906	0.479884388	0.631309603	NA
Gm47669	0.337717509	1.67121941	3.482545906	0.479884388	0.631309603	NA
Gm36938	0.337717509	1.67121941	3.482545906	0.479884388	0.631309603	NA
2210414B05Rik	0.337717509	1.67121941	3.482545906	0.479884388	0.631309603	NA
Tcte1	0.337717509	1.67121941	3.482545906	0.479884388	0.631309603	NA
Gm42438	0.337717509	1.67121941	3.482545906	0.479884388	0.631309603	NA
Gm22822	0.337717509	1.67121941	3.482545906	0.479884388	0.631309603	NA
Olfr913	0.337717509	1.67121941	3.482545906	0.479884388	0.631309603	NA
Gnat3	0.337717509	1.67121941	3.482545906	0.479884388	0.631309603	NA
1700066B17Rik	0.337717509	1.67121941	3.482545906	0.479884388	0.631309603	NA
Lce1l	0.337717509	1.67121941	3.482545906	0.479884388	0.631309603	NA
Krtap5-5	0.337717509	1.67121941	3.482545906	0.479884388	0.631309603	NA
Tex43	0.337717509	1.67121941	3.482545906	0.479884388	0.631309603	NA
Gm15754	0.337717509	1.67121941	3.482545906	0.479884388	0.631309603	NA
Gm13389	0.337717509	1.67121941	3.482545906	0.479884388	0.631309603	NA
Gm16490	0.337717509	1.67121941	3.482545906	0.479884388	0.631309603	NA
Nme9	0.337717509	1.67121941	3.482545906	0.479884388	0.631309603	NA
Gm35067	0.337717509	1.67121941	3.482545906	0.479884388	0.631309603	NA
Apobec4	0.337717509	1.67121941	3.482545906	0.479884388	0.631309603	NA
Gm44975	0.337717509	1.67121941	3.482545906	0.479884388	0.631309603	NA
Gm10306	0.337717509	1.67121941	3.482545906	0.479884388	0.631309603	NA
Gm42606	0.337717509	1.67121941	3.482545906	0.479884388	0.631309603	NA
Rab39b	40.2643472	1.668836376	0.361498393	4.616442031	3.90E-06	1.98E-05
Kntc1	51.53589997	1.667119626	0.435564626	3.827490863	0.000129456	0.000493492
Tead4	98.93839454	1.665500721	0.274531194	6.066708479	1.31E-09	1.13E-08
Ccng1	11383.0909	1.665348031	0.175700449	9.478336783	2.58E-21	7.87E-20
Gm10156	70.94842706	1.664344427	0.467003068	3.563883283	0.000365408	0.001255801
Tbrg1	1791.163308	1.663421506	0.208335446	7.984342253	1.41E-15	2.53E-14
Gm17024	13.08869344	1.661860907	0.583432182	2.848421733	0.004393666	0.01162656
Kif2c	25.24001216	1.661458455	0.483551353	3.435950381	0.000590479	0.001949645
Rpl36al	27.54697915	1.661400142	0.707758576	2.347410825	0.018904398	0.041800674
Olfr455	0.322439686	1.661104424	3.48322969	0.476886273	0.633443108	NA
D530037P16Rik	0.322439686	1.661104424	3.48322969	0.476886273	0.633443108	NA
Gm44987	0.322439686	1.661104424	3.48322969	0.476886273	0.633443108	NA
Gm22942	0.322439686	1.661104424	3.48322969	0.476886273	0.633443108	NA
Gm48716	0.322439686	1.661104424	3.48322969	0.476886273	0.633443108	NA
Gm18982	0.322439686	1.661104424	3.48322969	0.476886273	0.633443108	NA
Gm12934	0.322439686	1.661104424	3.48322969	0.476886273	0.633443108	NA
4931406B18Rik	0.322439686	1.661104424	3.48322969	0.476886273	0.633443108	NA
Scarna9	0.322439686	1.661104424	3.48322969	0.476886273	0.633443108	NA
Gm24615	0.322439686	1.661104424	3.48322969	0.476886273	0.633443108	NA
Gm19335	0.322439686	1.661104424	3.48322969	0.476886273	0.633443108	NA
Gm43414	0.322439686	1.661104424	3.48322969	0.476886273	0.633443108	NA
Gm13316	0.322439686	1.661104424	3.48322969	0.476886273	0.633443108	NA
Gm25371	0.322439686	1.661104424	3.48322969	0.476886273	0.633443108	NA
Rpl31-ps14	0.322439686	1.661104424	3.48322969	0.476886273	0.633443108	NA
4933400A11Rik	0.322439686	1.661104424	3.48322969	0.476886273	0.633443108	NA
Olfr458	0.322439686	1.661104424	3.48322969	0.476886273	0.633443108	NA
Gm45025	0.322439686	1.661104424	3.48322969	0.476886273	0.633443108	NA
Gm25713	0.322439686	1.661104424	3.48322969	0.476886273	0.633443108	NA
Tceal3	29.70513318	1.660646281	0.431251692	3.850758874	0.000117752	0.000454276
Plscr1	1747.836761	1.659819257	0.172472724	9.623662354	6.35E-22	2.04E-20
Trim16	388.2452131	1.659642357	0.273476915	6.068674408	1.29E-09	1.12E-08
Eva1b	561.1026973	1.658113739	0.293158905	5.656023776	1.55E-08	1.15E-07
Chtf18	36.50987577	1.656227255	0.513259985	3.226877807	0.001251489	0.003789548
Rpl34-ps1	247.131459	1.655002014	0.89102169	1.857420568	0.063251342	0.119251383
Mboat1	292.1320347	1.654862845	0.25139841	6.582630521	4.62E-11	4.80E-10
Gm28845	0.69454238	1.652942847	3.27136574	0.505276077	0.613364943	0.726410969
Gm12679	0.69454238	1.652942847	3.27136574	0.505276077	0.613364943	0.726410969
Rplp0	19162.91747	1.652481241	0.309843434	5.333278233	9.65E-08	6.35E-07
Xdh	1458.766358	1.651490132	0.169589241	9.738177514	2.07E-22	6.93E-21
Fhdc1	75.44020693	1.650938561	0.300559049	5.492892551	3.95E-08	2.75E-07
Avpi1	367.8063163	1.649599266	0.459981587	3.586228907	0.000335494	0.00116077
Snhg8	266.4921242	1.648259151	0.629790325	2.6171554	0.008866596	0.021612592
Ap1s2	343.9372041	1.646449648	0.302799528	5.437424756	5.41E-08	3.70E-07
Gpr161	65.10842249	1.645703793	0.349220967	4.712499958	2.45E-06	1.30E-05
Wfikkn2	13.56331898	1.645639171	0.597558625	2.753937606	0.005888299	0.015065003
Car13	175.7511345	1.643711337	0.35265964	4.660900054	3.15E-06	1.63E-05
Gm6034	11.79907999	1.641228975	0.632524458	2.594728083	0.009466578	0.022831028
Gm44065	11.6495959	1.641201781	0.621856518	2.639196876	0.00831027	0.020380775
Zg16	0.328926303	1.640383806	3.484644903	0.470746332	0.637821894	NA
Mir3471-2	0.328926303	1.640383806	3.484644903	0.470746332	0.637821894	NA
Gm14371	0.328926303	1.640383806	3.484644903	0.470746332	0.637821894	NA
Barx1	0.328926303	1.640383806	3.484644903	0.470746332	0.637821894	NA
Gm21917	0.328926303	1.640383806	3.484644903	0.470746332	0.637821894	NA
Gm45215	0.328926303	1.640383806	3.484644903	0.470746332	0.637821894	NA
Mir7054	0.328926303	1.640383806	3.484644903	0.470746332	0.637821894	NA
Gm48847	0.328926303	1.640383806	3.484644903	0.470746332	0.637821894	NA
Gm8020	0.328926303	1.640383806	3.484644903	0.470746332	0.637821894	NA
AC159006.2	0.328926303	1.640383806	3.484644903	0.470746332	0.637821894	NA
Gm7676	0.328926303	1.640383806	3.484644903	0.470746332	0.637821894	NA
Uts2r	0.328926303	1.640383806	3.484644903	0.470746332	0.637821894	NA
Gm35160	0.328926303	1.640383806	3.484644903	0.470746332	0.637821894	NA
Gm5682	0.328926303	1.640383806	3.484644903	0.470746332	0.637821894	NA
Gata6	56.60679794	1.638968436	0.503523416	3.254999436	0.001133926	0.00347665
Gm40685	0.702644088	1.638864801	2.247282786	0.729265054	0.465839545	0.597518308
Snord89	12.84048533	1.637301048	0.612712583	2.67221711	0.007535188	0.018713964
E2f8	25.01801695	1.636167171	0.525705215	3.112328209	0.00185618	0.005385389
Tssk4	37.65793661	1.635302027	0.407640527	4.011627691	6.03E-05	0.000246933
Dusp4	693.963768	1.634709466	0.390575928	4.185382019	2.85E-05	0.000123424
Nrg1	508.8284368	1.634687722	0.279913894	5.83996636	5.22E-09	4.15E-08
Gale	264.2065977	1.630909907	0.3193435	5.107070926	3.27E-07	1.98E-06
Gm21988	19.83595517	1.629518917	0.651523851	2.501088663	0.012381218	0.028922389
Ssbp4	838.1738498	1.62878118	0.177561491	9.173054207	4.60E-20	1.24E-18
Cdh6	268.3970383	1.627896724	0.429645907	3.788926406	0.0001513	0.000568315
Rps14	6745.732009	1.625870343	0.491649415	3.306970972	0.000943107	0.002946168
Rnaseh2a	356.0102701	1.623994904	0.421463312	3.853229589	0.00011657	0.000450223
Gm15760	22.3372678	1.623838907	0.488220246	3.326037621	0.0008809	0.002777204
Slc7a6	296.2955927	1.620470514	0.23875522	6.78716266	1.14E-11	1.28E-10
Gm45155	0.694286408	1.620057997	2.007134093	0.807149857	0.419580151	0.556727632
Lcat	55.90288814	1.618779403	0.350809758	4.61440814	3.94E-06	1.99E-05
Gm5105	0.6861847	1.617867119	2.728444105	0.592963263	0.553205738	0.672789439
Spon1	811.7614542	1.617257086	0.375631907	4.305430544	1.67E-05	7.53E-05
Neil3	22.00333452	1.617162339	0.651640877	2.481677248	0.013076566	0.030373861
Wee2	0.70732883	1.617031078	2.706563265	0.597448099	0.550208249	0.669620143
4930579K19Rik	26.94496607	1.616436006	0.634692873	2.546800311	0.010871562	0.025795138
Ppfia3	21.12063921	1.61601797	0.471529428	3.427183699	0.000609876	0.002006589
5430416N02Rik	66.43003812	1.613789587	0.407007751	3.965009466	7.34E-05	0.000295125
Upk3b	80.1524879	1.613483085	0.427908773	3.770623989	0.00016284	0.000607659
4930479D17Rik	13.50507859	1.609427461	0.638049561	2.522417629	0.011655124	0.0274081
Igf1os	0.320568623	1.609304198	3.486804592	0.461541264	0.644410324	NA
Gm37248	0.320568623	1.609304198	3.486804592	0.461541264	0.644410324	NA
Gm4478	0.320568623	1.609304198	3.486804592	0.461541264	0.644410324	NA
Gm13141	0.320568623	1.609304198	3.486804592	0.461541264	0.644410324	NA
Nudt12os	0.320568623	1.609304198	3.486804592	0.461541264	0.644410324	NA
Prss39	0.320568623	1.609304198	3.486804592	0.461541264	0.644410324	NA
Klk1b14-ps	0.320568623	1.609304198	3.486804592	0.461541264	0.644410324	NA
Gtf2a1l	0.320568623	1.609304198	3.486804592	0.461541264	0.644410324	NA
Gm14006	0.320568623	1.609304198	3.486804592	0.461541264	0.644410324	NA
Gm31678	0.320568623	1.609304198	3.486804592	0.461541264	0.644410324	NA
Gm27538	0.320568623	1.609304198	3.486804592	0.461541264	0.644410324	NA
Abcb5	0.320568623	1.609304198	3.486804592	0.461541264	0.644410324	NA
Gm46234	0.320568623	1.609304198	3.486804592	0.461541264	0.644410324	NA
Gm47196	0.320568623	1.609304198	3.486804592	0.461541264	0.644410324	NA
Gm37833	0.320568623	1.609304198	3.486804592	0.461541264	0.644410324	NA
2210010C04Rik	0.320568623	1.609304198	3.486804592	0.461541264	0.644410324	NA
AC161206.1	0.320568623	1.609304198	3.486804592	0.461541264	0.644410324	NA
Kng1	24.70234375	1.609010835	0.619048033	2.599169611	0.009344959	0.022596128
Guca2a	53.12203581	1.608713148	0.50191695	3.205138117	0.001349977	0.004044807
8430432A02Rik	24.01989395	1.608698783	0.483187008	3.329350241	0.000870489	0.002749447
Phc2	2839.422551	1.607984047	0.178841303	8.991122418	2.45E-19	6.26E-18
Gm9176	14.12121065	1.607358416	0.605023158	2.656689078	0.007891219	0.019456916
Prg4	28.33817783	1.606797641	0.569653476	2.82065801	0.004792526	0.012571806
Sesn2	2887.797032	1.60544323	0.253252599	6.339296154	2.31E-10	2.20E-09
Gm10293	13.71747397	1.605299039	0.901118461	1.781451729	0.074838684	0.137237672
Gm27184	37.30161946	1.603598377	0.566242138	2.832001134	0.004625768	0.012187326
Gm10997	9.987287469	1.602647074	1.484040869	1.079921117	0.280177309	0.412215002
Epcam	2752.006069	1.601057861	0.228313181	7.012551147	2.34E-12	2.84E-11
Efs	53.86767029	1.600517423	0.326153803	4.90724746	9.24E-07	5.25E-06
Gm26648	32.94938852	1.599708691	0.40217818	3.977611841	6.96E-05	0.000281683
Gm10101	21.87271653	1.599098356	0.439028685	3.642355064	0.000270155	0.000956636
Gm47238	0.683194996	1.597188448	2.693088521	0.59306942	0.553134695	0.672782771
BC030343	55.9603559	1.596892149	0.304669165	5.241397336	1.59E-07	1.01E-06
Lpin3	881.2464252	1.596820547	0.194046115	8.229077631	1.89E-16	3.66E-15
C230096K16Rik	35.19786313	1.596778689	0.605487198	2.637179936	0.008359847	0.020489313
Tpx2	86.00462805	1.596764592	0.413923406	3.857633006	0.00011449	0.000443191
Gm26764	10.4203677	1.59611639	0.959834121	1.662908574	0.096330738	0.169445669
Gm8113	44.16122473	1.595474596	0.314332366	5.075756651	3.86E-07	2.31E-06
Gm21781	587.0931709	1.595231837	0.315070399	5.063096513	4.13E-07	2.46E-06
Sp3os	67.0431644	1.595123704	0.492209787	3.240739512	0.001192201	0.003635769
Cbr2	82.69340704	1.593673969	0.495168431	3.21844825	0.001288862	0.003884377
Gm16077	0.662549198	1.593462698	2.270580287	0.701786546	0.48281229	0.614488369
Gm26606	89.2807304	1.59276216	0.286951844	5.550625275	2.85E-08	2.04E-07
Gins2	77.24952061	1.592201131	0.413836536	3.847415566	0.00011937	0.00045931
Gm15672	11.93692657	1.592152523	0.578319801	2.753065899	0.005904001	0.015090127
Cib2	73.16387236	1.591575432	0.305304914	5.213068499	1.86E-07	1.16E-06
Tnfsf8	10.68940837	1.591382893	0.806269541	1.973760402	0.048408993	0.094967136
Zfp750	570.6603463	1.591038657	0.259318576	6.135459653	8.49E-10	7.51E-09
Gtf2f1	1746.152535	1.590726877	0.247342174	6.431280402	1.27E-10	1.24E-09
Epn3	1568.698965	1.589137036	0.193119905	8.228758389	1.89E-16	3.66E-15
Ier3	1678.705265	1.588958927	0.297421987	5.342439347	9.17E-08	6.06E-07
Gm10136	33.2769494	1.585038687	0.540396844	2.933101305	0.003355944	0.009156792
Uqcrh-ps2	0.303488925	1.584947835	3.488528596	0.454331329	0.64959037	NA
Vmn2r-ps18	0.303488925	1.584947835	3.488528596	0.454331329	0.64959037	NA
Gm13719	0.303488925	1.584947835	3.488528596	0.454331329	0.64959037	NA
C230021G24Rik	0.303488925	1.584947835	3.488528596	0.454331329	0.64959037	NA
AC158981.3	0.303488925	1.584947835	3.488528596	0.454331329	0.64959037	NA
Gm36988	0.303488925	1.584947835	3.488528596	0.454331329	0.64959037	NA
4930480C01Rik	0.303488925	1.584947835	3.488528596	0.454331329	0.64959037	NA
Gm26556	0.303488925	1.584947835	3.488528596	0.454331329	0.64959037	NA
Gm48828	0.303488925	1.584947835	3.488528596	0.454331329	0.64959037	NA
Gm1968	0.303488925	1.584947835	3.488528596	0.454331329	0.64959037	NA
Grin2b	0.303488925	1.584947835	3.488528596	0.454331329	0.64959037	NA
Gm48191	0.303488925	1.584947835	3.488528596	0.454331329	0.64959037	NA
AW551984	0.303488925	1.584947835	3.488528596	0.454331329	0.64959037	NA
Olfr912	0.303488925	1.584947835	3.488528596	0.454331329	0.64959037	NA
Gm43891	0.303488925	1.584947835	3.488528596	0.454331329	0.64959037	NA
Gm29101	0.303488925	1.584947835	3.488528596	0.454331329	0.64959037	NA
Gm36640	0.303488925	1.584947835	3.488528596	0.454331329	0.64959037	NA
Gm48511	0.303488925	1.584947835	3.488528596	0.454331329	0.64959037	NA
Gm23302	0.303488925	1.584947835	3.488528596	0.454331329	0.64959037	NA
Gm8420	0.303488925	1.584947835	3.488528596	0.454331329	0.64959037	NA
Gm3278	0.303488925	1.584947835	3.488528596	0.454331329	0.64959037	NA
Gm8161	0.303488925	1.584947835	3.488528596	0.454331329	0.64959037	NA
Gm5859	0.303488925	1.584947835	3.488528596	0.454331329	0.64959037	NA
Gzmf	0.303488925	1.584947835	3.488528596	0.454331329	0.64959037	NA
Gm12988	0.303488925	1.584947835	3.488528596	0.454331329	0.64959037	NA
Gm2467	0.303488925	1.584947835	3.488528596	0.454331329	0.64959037	NA
Gm16099	0.303488925	1.584947835	3.488528596	0.454331329	0.64959037	NA
Gm27833	0.303488925	1.584947835	3.488528596	0.454331329	0.64959037	NA
1700095J12Rik	0.303488925	1.584947835	3.488528596	0.454331329	0.64959037	NA
Gm8855	0.303488925	1.584947835	3.488528596	0.454331329	0.64959037	NA
Cga	0.303488925	1.584947835	3.488528596	0.454331329	0.64959037	NA
Rps27a	3209.684996	1.584762289	0.577286717	2.745190983	0.006047569	0.015399542
Il17rc	735.5293198	1.583507808	0.238870606	6.629144676	3.38E-11	3.57E-10
Fcrlb	11.92577385	1.582655051	0.581887218	2.71986564	0.006530845	0.016499145
Morf4l2	3190.310548	1.581824998	0.187227158	8.448694148	2.95E-17	6.11E-16
Vasp	1596.263867	1.580140021	0.159412891	9.912247437	3.68E-23	1.30E-21
Gnat1	59.22563296	1.579496738	0.51475443	3.068447101	0.002151744	0.006147327
Gm43798	0.69061347	1.578526982	2.716703559	0.581044986	0.561210135	0.679865235
Spire2	238.8870021	1.578273115	0.330011177	4.782483821	1.73E-06	9.45E-06
Tmsb4x	5262.645295	1.576620648	0.196962598	8.004670264	1.20E-15	2.16E-14
Rell2	10.72028886	1.576168361	0.583362346	2.701868524	0.006895102	0.017321307
Klk1b27	24.10058741	1.575645374	0.793117167	1.986648933	0.046961315	0.092587322
Cyp26b1	377.0895831	1.574601541	0.646919414	2.433999518	0.014933015	0.034167804
Cyr61	3081.495748	1.573815039	0.380113318	4.140383845	3.47E-05	0.000147823
Orc1	24.13206489	1.573756644	0.406412993	3.872308886	0.000107809	0.000420163
Alkbh2	83.42864518	1.573113425	0.421103709	3.735691214	0.0001872	0.000689042
Spatc1	32.46672012	1.572552896	0.535895987	2.934436785	0.003341536	0.009119905
Lama5	6576.47846	1.572378601	0.213999573	7.347578227	2.02E-13	2.79E-12
AU022751	0.657487499	1.571958599	3.31071364	0.474809594	0.634922694	0.7413467
Gm37881	0.66111166	1.571873836	3.305298657	0.475561817	0.634386583	0.741264734
Gm43364	0.66111166	1.571873836	3.305298657	0.475561817	0.634386583	0.741264734
Snora2b	0.66111166	1.571873836	3.305298657	0.475561817	0.634386583	0.741264734
Igfbpl1	0.66111166	1.571873836	3.305298657	0.475561817	0.634386583	0.741264734
3830408C21Rik	48.60741936	1.571074203	0.364527283	4.309894688	1.63E-05	7.41E-05
Col5a1	499.9969832	1.570301678	0.535023483	2.935014495	0.003335321	0.009105364
Gm16365	24.33064846	1.5677257	0.44053052	3.558722103	0.000372664	0.001278166
4930539E08Rik	65.42589862	1.566853609	0.528221102	2.966283633	0.003014224	0.008310576
Melk	30.27315539	1.565290903	0.602905927	2.596244011	0.009424911	0.022754417
Pwwp2b	237.0042857	1.564541888	0.203045948	7.705358818	1.30E-14	2.10E-13
Loxl4	84.36656334	1.564408332	0.406945223	3.844272505	0.000120911	0.000464539
Hsf4	68.55857773	1.560697926	0.41750944	3.738114106	0.000185406	0.000682682
Gm11906	0.309975542	1.560694028	3.267004602	0.477714059	0.632853737	NA
Gm28505	0.309975542	1.560694028	3.267004602	0.477714059	0.632853737	NA
Speer4c	0.309975542	1.560694028	3.267004602	0.477714059	0.632853737	NA
Fam71f1	0.309975542	1.560694028	3.267004602	0.477714059	0.632853737	NA
Gm48356	0.309975542	1.560694028	3.267004602	0.477714059	0.632853737	NA
Gm24867	0.309975542	1.560694028	3.267004602	0.477714059	0.632853737	NA
Gm14440	0.309975542	1.560694028	3.267004602	0.477714059	0.632853737	NA
Saxo1	0.309975542	1.560694028	3.267004602	0.477714059	0.632853737	NA
Lrrc74a	0.309975542	1.560694028	3.267004602	0.477714059	0.632853737	NA
Ceacam15	0.309975542	1.560694028	3.267004602	0.477714059	0.632853737	NA
Gm43219	0.309975542	1.560694028	3.267004602	0.477714059	0.632853737	NA
Gm43173	0.309975542	1.560694028	3.267004602	0.477714059	0.632853737	NA
Gm17944	0.309975542	1.560694028	3.267004602	0.477714059	0.632853737	NA
Tmem98	294.6229877	1.559769752	0.204722841	7.61893368	2.56E-14	3.95E-13
Rpl13	9028.298088	1.559207686	0.437321747	3.565355933	0.000363363	0.001249189
Il1f10	0.651201814	1.559027679	2.273255208	0.68581287	0.492831119	0.6226832
Hist2h2be	317.4395877	1.55823944	0.272957306	5.708729551	1.14E-08	8.61E-08
Lbp	217.9504153	1.557692528	0.325573115	4.784463013	1.71E-06	9.37E-06
Ptk7	577.0072142	1.55739263	0.168509631	9.242158002	2.42E-20	6.74E-19
Arf2	1117.679515	1.556159615	0.194468942	8.002098425	1.22E-15	2.20E-14
Abcc8	19.65920011	1.556132308	0.462313109	3.365970543	0.000762749	0.002449867
[truncated: 11,069 more rows]
