# Supplementary material for: NMN protects cisplatin-associated AKI via NAD+/SIRT1 pathway
Source: Front Immunol. 2026 Feb 4;17:1721884. doi: 10.3389/fimmu.2026.1721884 (PMC12913174; doi:10.3389/fimmu.2026.1721884)
Supplement: Supplementary file 3 [file Table3.csv]

	ONTOLOGY	ID	Description	GeneRatio	BgRatio	RichFactor	FoldEnrichment	zScore	pvalue	p.adjust	qvalue	geneID	Count	GO enrichment analysis results for up-regulated genes
GO:0052547	BP	GO:0052547	regulation of peptidase activity	27/606	400/28928	0.0675	3.222178218	6.546350732	1.23E-07	0.000308593	0.000247145	Ctsd/Cryab/Cldn4/Serpine2/Pmaip1/Rhbdf2/Plaur/Pidd1/Slpi/Timp1/Apaf1/Bbc3/Cd44/Pi15/Serpina3g/Lxn/Cd109/Prss22/Wfikkn1/S100a9/Itih4/Wfdc3/Serpina7/Serpina3m/Il24/S100a8/Prr7	27
GO:0001781	BP	GO:0001781	neutrophil apoptotic process	6/606	13/28928	0.461538462	22.03198781	11.09472265	1.25E-07	0.000308593	0.000247145	Anxa1/Cd44/Itgam/Hcar2/Slc7a11/Cxcr2	6
GO:0071277	BP	GO:0071277	cellular response to calcium ion	12/606	85/28928	0.141176471	6.739196273	7.751154183	2.10E-07	0.000308593	0.000247145	Tuba1a/Slc25a24/Fos/Cpne2/Inhbb/Itpkc/Fosb/Edn1/Rasal1/Lce1d/Cpne5/Kcnq2	12
GO:0070371	BP	GO:0070371	ERK1 and ERK2 cascade	25/606	362/28928	0.069060773	3.296683259	6.43215831	2.34E-07	0.000308593	0.000247145	Akap12/C3/F2rl1/Lif/Rras/Fgb/Sox9/Cd44/Itgb3/Edn1/Fgfbp3/Tpbg/Hesx1/Calcr/Gpnmb/Iqgap3/Gstp3/Ccr1/Trf/Inhba/Gpbar1/Ros1/Ffar4/Hcrtr1/Htr2b	25
GO:0042060	BP	GO:0042060	wound healing	26/606	394/28928	0.065989848	3.150089628	6.285638458	3.24E-07	0.000342586	0.000274369	Cdkn1a/Plat/Flna/Cldn4/Anxa2/Tnfrsf12a/Col3a1/F2rl1/Serpine2/Plaur/Lrg1/Anxa1/Timp1/Fgb/Gla/Cd44/Itgb3/Cd109/S100a9/Trim72/Jaml/Prss56/Anxa8/Slc7a11/Selp/Adamts13	26
GO:0050900	BP	GO:0050900	leukocyte migration	26/606	409/28928	0.063569682	3.034560669	6.061654831	6.60E-07	0.000581098	0.000465388	Spp1/Cd24a/F2rl1/Cxcl1/Bst1/Anxa1/Itgb3/Edn1/Itgam/S100a9/Ccr1/S100a14/Foxj1/Jaml/Prss56/Pgf/Grem1/S100a8/Ccl20/Apod/Trem1/Cxcr2/Lyve1/Retnlg/Selp/Cxcl5	26
GO:0060326	BP	GO:0060326	cell chemotaxis	23/606	337/28928	0.068249258	3.257944786	6.098733358	8.67E-07	0.00058686	0.000470002	Spp1/F2rl1/Hspb1/Cxcl1/Lox/Bst1/Anxa1/Edn1/Tpbg/Itgam/S100a9/Ccr1/S100a14/Jaml/Prss56/Pgf/Grem1/S100a8/Ccl20/Trem1/Cxcr2/Retnlg/Cxcl5	23
GO:0033029	BP	GO:0033029	regulation of neutrophil apoptotic process	5/606	10/28928	0.5	23.8679868	10.57961483	9.17E-07	0.00058686	0.000470002	Anxa1/Cd44/Hcar2/Slc7a11/Cxcr2	5
GO:0030595	BP	GO:0030595	leukocyte chemotaxis	19/606	243/28928	0.0781893	3.73244238	6.256807204	1.04E-06	0.00058686	0.000470002	Spp1/F2rl1/Cxcl1/Bst1/Anxa1/Edn1/Itgam/S100a9/Ccr1/S100a14/Jaml/Prss56/Pgf/Grem1/S100a8/Trem1/Cxcr2/Retnlg/Cxcl5	19
GO:0050730	BP	GO:0050730	regulation of peptidyl-tyrosine phosphorylation	19/606	244/28928	0.077868852	3.717145485	6.234677583	1.11E-06	0.00058686	0.000470002	Cd24a/Gprc5a/Lif/Bst1/Cd44/Crlf1/Itgb3/Il7/Neurl1a/Il11/Il24/Grem1/Angpt4/Socs1/Areg/Clec4n/Csf3/Hpx/Cd80	19
GO:0006935	BP	GO:0006935	chemotaxis	28/606	481/28928	0.058212058	2.778809274	5.754528396	1.42E-06	0.000611965	0.000490109	Spp1/F2rl1/Hspb1/Tubb2b/Cxcl1/Lox/Bst1/Anxa1/Slit3/Sema6b/Itgb3/Edn1/Tpbg/Itgam/S100a9/Ccr1/S100a14/Jaml/Prss56/Pgf/Grem1/S100a8/Ccl20/Trem1/Cxcr2/Retnlg/Cxcl5/Ptgdr2	28
GO:0071248	BP	GO:0071248	cellular response to metal ion	17/606	203/28928	0.083743842	3.997593848	6.26926806	1.50E-06	0.000611965	0.000490109	Mt1/Tuba1a/Slc25a24/Fos/Cpne2/Inhbb/Itpkc/Fosb/Edn1/Mt2/Gpr39/Hesx1/Rasal1/Lce1d/Trf/Cpne5/Kcnq2	17
GO:0042330	BP	GO:0042330	taxis	28/606	483/28928	0.057971014	2.767302817	5.729379855	1.53E-06	0.000611965	0.000490109	Spp1/F2rl1/Hspb1/Tubb2b/Cxcl1/Lox/Bst1/Anxa1/Slit3/Sema6b/Itgb3/Edn1/Tpbg/Itgam/S100a9/Ccr1/S100a14/Jaml/Prss56/Pgf/Grem1/S100a8/Ccl20/Trem1/Cxcr2/Retnlg/Cxcl5/Ptgdr2	28
GO:0018108	BP	GO:0018108	peptidyl-tyrosine phosphorylation	21/606	299/28928	0.070234114	3.352693798	5.981690841	1.64E-06	0.000611965	0.000490109	Cd24a/Gprc5a/Lif/Bst1/Cd44/Crlf1/Itgb3/Il7/Neurl1a/Il11/Il24/Grem1/Angpt4/Socs1/Areg/Ros1/Clec4n/Srms/Csf3/Hpx/Cd80	21
GO:0043588	BP	GO:0043588	skin development	23/606	351/28928	0.065527066	3.12799827	5.867357653	1.74E-06	0.000611965	0.000490109	Cdkn1a/Cldn4/Col1a2/Col3a1/Col1a1/Fosl2/Sprr2f/Anxa1/Sox9/Adamts2/Cd109/Aloxe3/Wnt10a/Cdsn/Ivl/Inhba/Lce1g/Sprr2h/Krt87/Krt76/Gjb3/Sprr2e/Tmprss13	23
GO:0018212	BP	GO:0018212	peptidyl-tyrosine modification	21/606	303/28928	0.069306931	3.308433814	5.908701417	2.02E-06	0.000667221	0.000534362	Cd24a/Gprc5a/Lif/Bst1/Cd44/Crlf1/Itgb3/Il7/Neurl1a/Il11/Il24/Grem1/Angpt4/Socs1/Areg/Ros1/Clec4n/Srms/Csf3/Hpx/Cd80	21
GO:0009636	BP	GO:0009636	response to toxic substance	18/606	234/28928	0.076923077	3.671997969	6.003085875	2.52E-06	0.000783456	0.000627452	Lcn2/Mt1/Srxn1/Trp53inp1/Abcb1b/Pim1/Fos/Gsta1/Inhbb/Rdh12/Mt2/Hp/S100a9/Gjc2/Aqp8/S100a8/Slc7a11/Adamts13	18
GO:0007599	BP	GO:0007599	hemostasis	16/606	192/28928	0.083333333	3.9779978	6.056028078	3.24E-06	0.000950532	0.000761259	Plat/Flna/Anxa2/F2rl1/Serpine2/Plaur/Zfp385a/Fgb/Gla/Itgb3/S100a9/Prss56/Anxa8/Slc7a11/Selp/Adamts13	16
GO:0050731	BP	GO:0050731	positive regulation of peptidyl-tyrosine phosphorylation	15/606	172/28928	0.087209302	4.163020953	6.085946153	3.74E-06	0.00104024	0.000833104	Cd24a/Lif/Cd44/Crlf1/Itgb3/Neurl1a/Il11/Il24/Grem1/Angpt4/Areg/Clec4n/Csf3/Hpx/Cd80	15
GO:0009914	BP	GO:0009914	hormone transport	25/606	425/28928	0.058823529	2.807998447	5.492540682	4.30E-06	0.001135958	0.000909762	Spp1/F2rl1/Lif/Sox4/Anxa1/Fgb/Inhbb/Slc7a5/Cry1/Ptprn/Edn1/Hmga2/Gpr39/Nnat/Rasl10b/Serpina7/Sox11/Il11/Gpr27/Hcar2/Inhba/Tac1/Gdf9/Ffar4/Rab44	25
GO:0050866	BP	GO:0050866	negative regulation of cell activation	17/606	224/28928	0.075892857	3.622819425	5.764308829	5.71E-06	0.001435773	0.001149877	Cd24a/Serpine2/Hspb1/Cebpb/Anxa1/Tnfaip3/Cd44/Il20rb/Vtcn1/Gpnmb/Cd276/Cd300lf/Sox11/Foxj1/Socs1/Pglyrp1/Cd80	17
GO:0051250	BP	GO:0051250	negative regulation of lymphocyte activation	15/606	179/28928	0.083798883	4.000221251	5.88971768	6.10E-06	0.001453748	0.001164272	Cd24a/Hspb1/Cebpb/Anxa1/Tnfaip3/Cd44/Il20rb/Vtcn1/Gpnmb/Cd276/Sox11/Foxj1/Socs1/Pglyrp1/Cd80	15
GO:0007162	BP	GO:0007162	negative regulation of cell adhesion	21/606	326/28928	0.064417178	3.075016704	5.511353234	6.33E-06	0.001453748	0.001164272	Cd24a/Col1a1/Serpine2/Hspb1/Muc1/Cldn7/Cebpb/Anxa1/Tnfaip3/Rnd1/Cd44/Il20rb/Meltf/Vtcn1/Gpnmb/Cd276/Cdsn/Foxj1/Apod/Socs1/Cd80	21
GO:0002695	BP	GO:0002695	negative regulation of leukocyte activation	16/606	204/28928	0.078431373	3.743997929	5.753107043	7.05E-06	0.001503919	0.001204453	Cd24a/Hspb1/Cebpb/Anxa1/Tnfaip3/Cd44/Il20rb/Vtcn1/Gpnmb/Cd276/Cd300lf/Sox11/Foxj1/Socs1/Pglyrp1/Cd80	16
GO:0071621	BP	GO:0071621	granulocyte chemotaxis	13/606	138/28928	0.094202899	4.496867078	6.023152868	7.11E-06	0.001503919	0.001204453	Spp1/Cxcl1/Bst1/Anxa1/Edn1/Itgam/S100a9/S100a14/Jaml/S100a8/Trem1/Cxcr2/Cxcl5	13
GO:0030593	BP	GO:0030593	neutrophil chemotaxis	11/606	100/28928	0.11	5.250957096	6.228816197	8.18E-06	0.001634005	0.001308636	Spp1/Cxcl1/Bst1/Edn1/Itgam/S100a9/Jaml/S100a8/Trem1/Cxcr2/Cxcl5	11
GO:0071347	BP	GO:0071347	cellular response to interleukin-1	10/606	82/28928	0.12195122	5.821460195	6.395415467	8.35E-06	0.001634005	0.001308636	Akap12/Egr1/Cebpb/Mapk13/Fgb/Sox9/Ankrd1/Inhbb/Edn1/Il1r2	10
GO:0030198	BP	GO:0030198	extracellular matrix organization	21/606	333/28928	0.063063063	3.010376713	5.397349758	8.75E-06	0.001652154	0.001323171	Anxa2/Col1a2/Col3a1/Col1a1/Nfkb2/Lox/Sox9/Adamts2/Adamts4/Itgb3/Meltf/Noxo1/Mmp19/Mmp10/Mmp3/Grem1/Dspp/Foxf1/Mmp8/Col17a1/Adamts13	21
GO:0045229	BP	GO:0045229	external encapsulating structure organization	21/606	334/28928	0.062874251	3.001363609	5.381307712	9.16E-06	0.001669549	0.001337102	Anxa2/Col1a2/Col3a1/Col1a1/Nfkb2/Lox/Sox9/Adamts2/Adamts4/Itgb3/Meltf/Noxo1/Mmp19/Mmp10/Mmp3/Grem1/Dspp/Foxf1/Mmp8/Col17a1/Adamts13	21
GO:0043062	BP	GO:0043062	extracellular structure organization	21/606	335/28928	0.062686567	2.992404315	5.36532539	9.59E-06	0.001688798	0.001352518	Anxa2/Col1a2/Col3a1/Col1a1/Nfkb2/Lox/Sox9/Adamts2/Adamts4/Itgb3/Meltf/Noxo1/Mmp19/Mmp10/Mmp3/Grem1/Dspp/Foxf1/Mmp8/Col17a1/Adamts13	21
GO:0007596	BP	GO:0007596	blood coagulation	15/606	188/28928	0.079787234	3.808721298	5.651584701	1.10E-05	0.001882411	0.001507579	Plat/Flna/Anxa2/F2rl1/Serpine2/Plaur/Fgb/Gla/Itgb3/S100a9/Prss56/Anxa8/Slc7a11/Selp/Adamts13	15
GO:0001776	BP	GO:0001776	leukocyte homeostasis	13/606	145/28928	0.089655172	4.279776943	5.791436933	1.22E-05	0.002014447	0.001613323	Cd24a/Pmaip1/Anxa1/Tnfrsf23/Tnfaip3/Siva1/Cd44/Il20rb/Itgam/Hcar2/Slc7a11/Cxcr2/Cxcl5	13
GO:0070664	BP	GO:0070664	negative regulation of leukocyte proliferation	11/606	105/28928	0.104761905	5.00091152	6.007725159	1.31E-05	0.002042832	0.001636056	Cd24a/Cebpb/Cd44/Il20rb/Vtcn1/Gpnmb/Cd276/Sox11/Foxj1/Grem1/Cd80	11
GO:0098754	BP	GO:0098754	detoxification	12/606	125/28928	0.096	4.582653465	5.871742446	1.31E-05	0.002042832	0.001636056	Mt1/Srxn1/Trp53inp1/Abcb1b/Pim1/Gsta1/Rdh12/Mt2/Hp/S100a9/Aqp8/S100a8	12
GO:0097193	BP	GO:0097193	intrinsic apoptotic signaling pathway	21/606	343/28928	0.06122449	2.922610628	5.239566433	1.37E-05	0.002066289	0.001654842	Clu/Cdkn1a/Pmaip1/Hspb1/Muc1/Plaur/Cebpb/Zfp385a/Ddit3/Eda2r/Apaf1/Bbc3/Siva1/Crip1/Cd44/Trib3/S100a9/Ifi27l2b/S100a8/Tmem238l/Pou4f1	21
GO:0050817	BP	GO:0050817	coagulation	15/606	193/28928	0.077720207	3.710049761	5.525560899	1.51E-05	0.002217313	0.001775794	Plat/Flna/Anxa2/F2rl1/Serpine2/Plaur/Fgb/Gla/Itgb3/S100a9/Prss56/Anxa8/Slc7a11/Selp/Adamts13	15
GO:0051592	BP	GO:0051592	response to calcium ion	13/606	149/28928	0.087248322	4.164883602	5.665510875	1.64E-05	0.002335484	0.001870434	Tuba1a/Slc25a24/Fos/Cpne2/Fgb/Inhbb/Itpkc/Fosb/Edn1/Rasal1/Lce1d/Cpne5/Kcnq2	13
GO:0046883	BP	GO:0046883	regulation of hormone secretion	21/606	348/28928	0.060344828	2.880619096	5.162801198	1.70E-05	0.002362624	0.00189217	Spp1/F2rl1/Lif/Sox4/Anxa1/Fgb/Inhbb/Cry1/Edn1/Hmga2/Gpr39/Nnat/Rasl10b/Sox11/Il11/Gpr27/Hcar2/Inhba/Tac1/Gdf9/Ffar4	21
GO:0070661	BP	GO:0070661	leukocyte proliferation	22/606	378/28928	0.058201058	2.778284178	5.090612723	1.88E-05	0.002551643	0.00204355	Clu/Cdkn1a/Cd24a/Fosl2/F2rl1/Cebpb/Bst1/Anxa1/Cd44/Il20rb/Il7/Itgam/Vtcn1/Gpnmb/Cd276/Sox11/Foxj1/Cd79a/Igfbp2/Grem1/Tac1/Cd80	22
GO:0031639	BP	GO:0031639	plasminogen activation	6/606	28/28928	0.214285714	10.2291372	7.146892458	2.10E-05	0.002770872	0.002219126	Plat/Anxa2/Serpine2/Plaur/Fgb/Meltf	6
GO:0045444	BP	GO:0045444	fat cell differentiation	18/606	274/28928	0.065693431	3.135939871	5.196341998	2.21E-05	0.002842849	0.00227677	Fosl2/Lrg1/Cebpd/Cebpb/Zfp385a/Ddit3/Pim1/Klf5/Inhbb/Trib3/Hmga2/Aloxe3/Angptl8/Socs1/Dlk2/Ffar4/Dkkl1/Sult1e1	18
GO:0010038	BP	GO:0010038	response to metal ion	22/606	384/28928	0.057291667	2.734873487	5.006129232	2.39E-05	0.003012385	0.002412548	Mt1/Tuba1a/Slc25a24/Cd14/Fos/Cpne2/Fgb/Inhbb/Itpkc/Crip1/Fosb/Edn1/Mt2/Gpr39/Hesx1/Cnga3/Rasal1/Lce1d/Trf/Cpne5/Kcnq2/Adamts13	22
GO:0006925	BP	GO:0006925	inflammatory cell apoptotic process	6/606	29/28928	0.206896552	9.87640833	6.995534688	2.60E-05	0.003115806	0.002495375	Anxa1/Cd44/Itgam/Hcar2/Slc7a11/Cxcr2	6
GO:0046879	BP	GO:0046879	hormone secretion	23/606	415/28928	0.055421687	2.645608175	4.939182555	2.65E-05	0.003115806	0.002495375	Spp1/F2rl1/Lif/Sox4/Anxa1/Fgb/Inhbb/Cry1/Ptprn/Edn1/Hmga2/Gpr39/Nnat/Rasl10b/Sox11/Il11/Gpr27/Hcar2/Inhba/Tac1/Gdf9/Ffar4/Rab44	23
GO:0070374	BP	GO:0070374	positive regulation of ERK1 and ERK2 cascade	16/606	227/28928	0.070484581	3.364650121	5.231874956	2.67E-05	0.003115806	0.002495375	Akap12/C3/F2rl1/Fgb/Cd44/Itgb3/Fgfbp3/Tpbg/Calcr/Gpnmb/Ccr1/Inhba/Gpbar1/Ffar4/Hcrtr1/Htr2b	16
GO:0010755	BP	GO:0010755	regulation of plasminogen activation	5/606	18/28928	0.277777778	13.25999267	7.610767724	2.71E-05	0.003115806	0.002495375	Plat/Anxa2/Serpine2/Plaur/Meltf	5
GO:0070372	BP	GO:0070372	regulation of ERK1 and ERK2 cascade	20/606	333/28928	0.06006006	2.867025441	5.012488081	2.87E-05	0.003223317	0.002581479	Akap12/C3/F2rl1/Lif/Rras/Fgb/Cd44/Itgb3/Fgfbp3/Tpbg/Calcr/Gpnmb/Gstp3/Ccr1/Inhba/Gpbar1/Ros1/Ffar4/Hcrtr1/Htr2b	20
GO:0097529	BP	GO:0097529	myeloid leukocyte migration	17/606	256/28928	0.06640625	3.169966997	5.101174358	3.23E-05	0.003557807	0.002849364	Spp1/Cxcl1/Bst1/Anxa1/Edn1/Itgam/S100a9/Ccr1/S100a14/Jaml/Pgf/Grem1/S100a8/Trem1/Cxcr2/Retnlg/Cxcl5	17
GO:0030900	BP	GO:0030900	forebrain development	25/606	480/28928	0.052083333	2.486248625	4.802996448	3.36E-05	0.003626542	0.002904412	Flna/Btg2/Col3a1/Tuba1a/Tubb2b/Aldh1a2/Hap1/Fos/Apaf1/Inhbb/Sema6b/Numbl/Hmga2/Itgam/Hesx1/Rtn4rl2/Cdk5r1/Dclk1/Stil/Inhba/Kif1a/Slc7a11/Mgarp/Kcnq2/Pou4f1	25
GO:0044060	BP	GO:0044060	regulation of endocrine process	8/606	60/28928	0.133333333	6.36479648	6.084803791	3.47E-05	0.003672516	0.002941231	Spp1/F2rl1/Lif/Inhbb/Cry1/Inhba/Tac1/Gdf9	8
GO:0035821	BP	GO:0035821	modulation of process of another organism	5/606	19/28928	0.263157895	12.56209832	7.374336898	3.62E-05	0.003697068	0.002960895	F2rl1/Cxcl1/Slpi/S100a9/Cxcl5	5
GO:0050886	BP	GO:0050886	endocrine process	11/606	117/28928	0.094017094	4.487997518	5.529883507	3.64E-05	0.003697068	0.002960895	Spp1/F2rl1/Lif/Inhbb/Cry1/Edn1/Rasl10b/Hcar2/Inhba/Tac1/Gdf9	11
GO:0050672	BP	GO:0050672	negative regulation of lymphocyte proliferation	10/606	97/28928	0.103092784	4.921234391	5.658546221	3.71E-05	0.003697068	0.002960895	Cd24a/Cebpb/Cd44/Il20rb/Vtcn1/Gpnmb/Cd276/Sox11/Foxj1/Cd80	10
GO:0031099	BP	GO:0031099	regeneration	16/606	236/28928	0.06779661	3.236337193	5.045903351	4.27E-05	0.004179425	0.003347203	Cdkn1a/Flna/Ifrd1/Lif/Cebpb/Anxa1/Klf5/Slc7a5/Snhg15/Rtn4rl2/Mcub/Apod/Nnmt/Nefh/Gnat2/Cxcl5	16
GO:0032945	BP	GO:0032945	negative regulation of mononuclear cell proliferation	10/606	99/28928	0.101010101	4.821815515	5.571839246	4.42E-05	0.004251542	0.003404959	Cd24a/Cebpb/Cd44/Il20rb/Vtcn1/Gpnmb/Cd276/Sox11/Foxj1/Cd80	10
GO:0050868	BP	GO:0050868	negative regulation of T cell activation	12/606	143/28928	0.083916084	4.005815966	5.27076119	5.04E-05	0.004758902	0.003811293	Cd24a/Hspb1/Cebpb/Anxa1/Cd44/Il20rb/Vtcn1/Gpnmb/Cd276/Foxj1/Socs1/Cd80	12
GO:0031638	BP	GO:0031638	zymogen activation	9/606	82/28928	0.109756098	5.239314175	5.623229136	5.51E-05	0.00496862	0.00397925	Plat/Anxa2/Serpine2/Plaur/Fgb/Meltf/Cuzd1/Klk1b3/Klk1b11	9
GO:0042130	BP	GO:0042130	negative regulation of T cell proliferation	9/606	82/28928	0.109756098	5.239314175	5.623229136	5.51E-05	0.00496862	0.00397925	Cd24a/Cebpb/Cd44/Il20rb/Vtcn1/Gpnmb/Cd276/Foxj1/Cd80	9
GO:0031424	BP	GO:0031424	keratinization	8/606	64/28928	0.125	5.9669967	5.818776164	5.59E-05	0.00496862	0.00397925	Sprr2f/Cdsn/Ivl/Lce1g/Sprr2h/Krt87/Krt76/Sprr2e	8
GO:0001780	BP	GO:0001780	neutrophil homeostasis	6/606	33/28928	0.181818182	8.679267927	6.456415797	5.64E-05	0.00496862	0.00397925	Anxa1/Cd44/Itgam/Hcar2/Slc7a11/Cxcr2	6
GO:0070555	BP	GO:0070555	response to interleukin-1	10/606	103/28928	0.097087379	4.634560543	5.405201799	6.22E-05	0.005387347	0.004314599	Akap12/Egr1/Cebpb/Mapk13/Fgb/Sox9/Ankrd1/Inhbb/Edn1/Il1r2	10
GO:0097530	BP	GO:0097530	granulocyte migration	13/606	170/28928	0.076470588	3.650397981	5.069700035	6.52E-05	0.005491752	0.004398214	Spp1/Cxcl1/Bst1/Anxa1/Edn1/Itgam/S100a9/S100a14/Jaml/S100a8/Trem1/Cxcr2/Cxcl5	13
GO:0022408	BP	GO:0022408	negative regulation of cell-cell adhesion	15/606	219/28928	0.068493151	3.269587233	4.931578552	6.55E-05	0.005491752	0.004398214	Cd24a/Serpine2/Hspb1/Cebpb/Anxa1/Tnfaip3/Cd44/Il20rb/Vtcn1/Gpnmb/Cd276/Cdsn/Foxj1/Socs1/Cd80	15
GO:0048545	BP	GO:0048545	response to steroid hormone	20/606	357/28928	0.056022409	2.674284235	4.65614639	7.55E-05	0.006233499	0.004992262	Spp1/Cldn4/Col1a1/Fosl2/Eif4ebp1/Lox/Anxa1/Fos/Slit3/Fosb/Cry1/Edn1/Hmga2/Calcr/Foxa1/Igfbp2/Inhba/Ucp3/Areg/Mgarp	20
GO:0072073	BP	GO:0072073	kidney epithelium development	13/606	173/28928	0.075144509	3.587096282	4.992349806	7.80E-05	0.006343647	0.005080477	Cd24a/Lif/Sox9/Cd44/Crlf1/Edn1/Vcan/Foxj1/Pgf/Grem1/Dspp/Cxcr2/Tmem59l	13
GO:0051346	BP	GO:0051346	negative regulation of hydrolase activity	18/606	303/28928	0.059405941	2.835800412	4.698941953	8.16E-05	0.006535139	0.005233838	Cryab/Serpine2/Plaur/Slpi/Timp1/Cd44/Pi15/Serpina3g/Lxn/Cd109/Wfikkn1/Itih4/Angptl8/Wfdc3/Serpina7/Serpina3m/Apoc1/Ppp1r36	18
GO:1990266	BP	GO:1990266	neutrophil migration	11/606	128/28928	0.0859375	4.102310231	5.145410361	8.30E-05	0.006549058	0.005244986	Spp1/Cxcl1/Bst1/Edn1/Itgam/S100a9/Jaml/S100a8/Trem1/Cxcr2/Cxcl5	11
GO:0072001	BP	GO:0072001	renal system development	21/606	390/28928	0.053846154	2.570398578	4.567267839	8.83E-05	0.006693001	0.005360267	Spp1/Cd24a/Egr1/Lif/Aldh1a2/Sox4/Apaf1/Sox9/Cd44/Crlf1/Itgb3/Edn1/Vcan/Sox11/Foxj1/Pgf/Grem1/Dspp/Cxcr2/Foxf1/Tmem59l	21
GO:0033031	BP	GO:0033031	positive regulation of neutrophil apoptotic process	3/606	5/28928	0.6	28.64158416	9.041746218	8.86E-05	0.006693001	0.005360267	Anxa1/Cd44/Hcar2	3
GO:0070949	BP	GO:0070949	regulation of neutrophil mediated killing of symbiont cell	3/606	5/28928	0.6	28.64158416	9.041746218	8.86E-05	0.006693001	0.005360267	F2rl1/Cxcl1/Cxcl5	3
GO:0046887	BP	GO:0046887	positive regulation of hormone secretion	14/606	200/28928	0.07	3.341518152	4.860555218	9.02E-05	0.006711373	0.00537498	Spp1/Lif/Sox4/Fgb/Inhbb/Edn1/Gpr39/Nnat/Rasl10b/Sox11/Gpr27/Hcar2/Tac1/Ffar4	14
GO:1903034	BP	GO:1903034	regulation of response to wounding	13/606	177/28928	0.073446328	3.506031959	4.891846396	9.84E-05	0.007162619	0.005736372	Cd24a/Plat/Flna/Cldn4/Anxa2/Tnfrsf12a/F2rl1/Serpine2/Plaur/Anxa1/Fgb/Cd109/S100a9	13
GO:0048880	BP	GO:0048880	sensory system development	24/606	483/28928	0.049689441	2.371973843	4.447771612	9.94E-05	0.007162619	0.005736372	Cryab/C3/Lif/Aldh1a2/Sox4/Fos/Sox9/Inhbb/Meis3/Sdk2/Itgam/Hesx1/Cnga3/Krt12/Sox11/Celf4/Prss56/Inhba/Slc7a11/Mfap5/Dio3/Fscn2/Gnat2/Pou4f1	24
GO:0046651	BP	GO:0046651	lymphocyte proliferation	19/606	336/28928	0.056547619	2.69935565	4.583082779	0.00010029	0.007162619	0.005736372	Cdkn1a/Cd24a/Fosl2/Cebpb/Bst1/Anxa1/Cd44/Il20rb/Il7/Itgam/Vtcn1/Gpnmb/Cd276/Sox11/Foxj1/Cd79a/Igfbp2/Tac1/Cd80	19
GO:0052548	BP	GO:0052548	regulation of endopeptidase activity	18/606	310/28928	0.058064516	2.771766209	4.587685864	0.000108895	0.007594745	0.006082452	Ctsd/Cryab/Serpine2/Pmaip1/Rhbdf2/Plaur/Pidd1/Timp1/Apaf1/Bbc3/Cd44/Serpina3g/S100a9/Serpina7/Serpina3m/Il24/S100a8/Prr7	18
GO:0061041	BP	GO:0061041	regulation of wound healing	11/606	132/28928	0.083333333	3.9779978	5.016159141	0.00010955	0.007594745	0.006082452	Plat/Cldn4/Anxa2/Tnfrsf12a/F2rl1/Serpine2/Plaur/Anxa1/Fgb/Cd109/S100a9	11
GO:0006869	BP	GO:0006869	lipid transport	23/606	456/28928	0.050438596	2.40773551	4.432212257	0.000110652	0.007594745	0.006082452	Spp1/Plin2/Vmp1/Anxa2/Abcb1b/Atg9b/Anxa1/Cry1/Itgb3/Edn1/Cidec/Msr1/Aqp8/Inhba/Ucp3/Apod/Tac1/Crabp2/Gdf9/Spx/Apoc1/Pla2g2e/Slc27a6	23
GO:0002685	BP	GO:0002685	regulation of leukocyte migration	16/606	257/28928	0.062256809	2.971889407	4.644658051	0.000116696	0.007796419	0.006243968	F2rl1/Bst1/Anxa1/Itgb3/Edn1/Ccr1/S100a14/Prss56/Pgf/Grem1/Ccl20/Apod/Trem1/Cxcr2/Lyve1/Selp	16
GO:0051402	BP	GO:0051402	neuron apoptotic process	21/606	398/28928	0.052763819	2.518732275	4.462702368	0.000117153	0.007796419	0.006243968	Clu/Lcn2/Mt1/Btg2/Egr1/Tuba1a/Pmaip1/Cebpb/Col6a2/Ddit3/Tnfrsf23/Apaf1/Bbc3/Crlf1/Ptpn5/Cdk5r1/Pak3/Casp14/Dio3/Kcnq2/Pou4f1	21
GO:1903706	BP	GO:1903706	regulation of hemopoiesis	23/606	458/28928	0.050218341	2.397221382	4.40890031	0.000118016	0.007796419	0.006243968	Tsc22d1/Cd24a/Eif6/Hspb1/Lif/Cebpb/Lox/Sox4/Anxa1/Isg15/Fos/Cd44/Itgb3/Il7/Itgam/Ccr1/Foxj1/Inhba/Socs1/Csf3/Pglyrp1/L3mbtl1/Pou4f1	23
GO:0070663	BP	GO:0070663	regulation of leukocyte proliferation	17/606	286/28928	0.059440559	2.837452976	4.567974075	0.000126677	0.008150315	0.006527395	Cdkn1a/Cd24a/Cebpb/Bst1/Anxa1/Cd44/Il20rb/Il7/Vtcn1/Gpnmb/Cd276/Sox11/Foxj1/Igfbp2/Grem1/Tac1/Cd80	17
GO:0050670	BP	GO:0050670	regulation of lymphocyte proliferation	16/606	259/28928	0.061776062	2.948940454	4.608591672	0.000127628	0.008150315	0.006527395	Cdkn1a/Cd24a/Cebpb/Bst1/Anxa1/Cd44/Il20rb/Il7/Vtcn1/Gpnmb/Cd276/Sox11/Foxj1/Igfbp2/Tac1/Cd80	16
GO:0030330	BP	GO:0030330	DNA damage response, signal transduction by p53 class mediator	8/606	72/28928	0.111111111	5.303997066	5.34867489	0.000130474	0.008150315	0.006527395	Cdkn1a/Pmaip1/Muc1/Zfp385a/Sox4/Pidd1/Ankrd1/Cd44	8
GO:0001666	BP	GO:0001666	response to hypoxia	19/606	343/28928	0.055393586	2.644266759	4.481013883	0.000131084	0.008150315	0.006527395	Cd24a/Cryab/Plat/Egr1/Fosl2/Lif/Eif4ebp1/Sox4/Fos/Apaf1/Bbc3/Hilpda/Edn1/Inhba/Pgf/Ucp3/Angpt4/Mgarp/Dio3	19
GO:0032943	BP	GO:0032943	mononuclear cell proliferation	19/606	343/28928	0.055393586	2.644266759	4.481013883	0.000131084	0.008150315	0.006527395	Cdkn1a/Cd24a/Fosl2/Cebpb/Bst1/Anxa1/Cd44/Il20rb/Il7/Itgam/Vtcn1/Gpnmb/Cd276/Sox11/Foxj1/Cd79a/Igfbp2/Tac1/Cd80	19
GO:0050878	BP	GO:0050878	regulation of body fluid levels	20/606	373/28928	0.053619303	2.55956963	4.434494838	0.000136432	0.008384233	0.006714734	Plat/Flna/Anxa2/Fosl2/F2rl1/Serpine2/Plaur/Zfp385a/Fgb/Gla/Itgb3/Edn1/S100a9/Neurl1a/Prss56/Anxa8/Slc7a11/Csn3/Selp/Adamts13	20
GO:0002237	BP	GO:0002237	response to molecule of bacterial origin	24/606	494/28928	0.048582996	2.319156612	4.325804661	0.000139673	0.008484729	0.006795219	Cd24a/Akap12/Havcr1/Litaf/Fosl2/Nfkb2/Cebpb/Cxcl1/Cd14/Slpi/Tnfaip3/Fos/Arid5a/Ankrd1/Slc7a5/Edn1/S100a14/Ttc39aos1/S100a8/Csf3/Cd80/Mmp8/Cxcl5/Adamts13	24
GO:0001822	BP	GO:0001822	kidney development	20/606	375/28928	0.053333333	2.545918592	4.407602615	0.000146501	0.00879839	0.007046423	Spp1/Cd24a/Egr1/Lif/Aldh1a2/Sox4/Apaf1/Sox9/Cd44/Crlf1/Itgb3/Edn1/Vcan/Sox11/Foxj1/Pgf/Grem1/Dspp/Cxcr2/Tmem59l	20
GO:1903038	BP	GO:1903038	negative regulation of leukocyte cell-cell adhesion	12/606	160/28928	0.075	3.58019802	4.787229461	0.000148343	0.008808886	0.007054829	Cd24a/Hspb1/Cebpb/Anxa1/Cd44/Il20rb/Vtcn1/Gpnmb/Cd276/Foxj1/Socs1/Cd80	12
GO:0030316	BP	GO:0030316	osteoclast differentiation	11/606	137/28928	0.080291971	3.832815398	4.861566536	0.000152581	0.008959915	0.007175784	Anxa2/Fosl2/Cebpb/Fos/Itgb3/Cd109/Calcr/Cd300lf/Ccr1/Trf/Pou4f1	11
GO:0031589	BP	GO:0031589	cell-substrate adhesion	20/606	377/28928	0.053050398	2.532412392	4.380883651	0.00015722	0.009032878	0.007234219	Spp1/Bcam/Flna/Anxa2/Tnfrsf12a/Actn1/Col3a1/Col1a1/Rras/Bst1/Fgb/Itgb3/Meltf/Itgam/Msln/Lypd3/Grem1/Apod/Trem1/Foxf1	20
GO:0060986	BP	GO:0060986	endocrine hormone secretion	8/606	74/28928	0.108108108	5.160645794	5.242031685	0.000158397	0.009032878	0.007234219	Spp1/Lif/Inhbb/Cry1/Hcar2/Inhba/Tac1/Gdf9	8
GO:0032944	BP	GO:0032944	regulation of mononuclear cell proliferation	16/606	264/28928	0.060606061	2.893089309	4.519919701	0.000158951	0.009032878	0.007234219	Cdkn1a/Cd24a/Cebpb/Bst1/Anxa1/Cd44/Il20rb/Il7/Vtcn1/Gpnmb/Cd276/Sox11/Foxj1/Igfbp2/Tac1/Cd80	16
GO:0002573	BP	GO:0002573	myeloid leukocyte differentiation	17/606	292/28928	0.058219178	2.779149148	4.469651439	0.00016235	0.009127857	0.007310285	Anxa2/Fosl2/F2rl1/Lif/Cebpb/Fos/Relb/Itgb3/Cd109/Itgam/Calcr/Cd300lf/Ccr1/Trf/Socs1/Csf3/Pou4f1	17
GO:0008544	BP	GO:0008544	epidermis development	21/606	409/28928	0.051344743	2.450991309	4.323001332	0.000170423	0.009480884	0.007593016	Cdkn1a/Cldn4/Fosl2/Sprr2f/Maff/Anxa1/Sox9/Cd109/Aloxe3/Wnt10a/Sult2b1/Cdsn/Ivl/Cst6/Inhba/Lce1g/Sprr2h/Krt87/Krt76/Sprr2e/Tmprss13	21
GO:0001533	CC	GO:0001533	cornified envelope	11/614	66/28829	0.166666667	7.825461455	8.189140278	1.39E-07	7.33E-05	6.10E-05	Anxa2/Hspb1/Sprr2f/Anxa1/S100a9/Lce1d/Ivl/Cst6/Sprr2h/Sprr2e/Casp14	11
GO:0062023	CC	GO:0062023	collagen-containing extracellular matrix	26/614	390/28829	0.066666667	3.130184582	6.248039908	3.65E-07	9.61E-05	8.00E-05	Clu/Ctsd/S100a11/Anxa2/Tinagl1/Col1a2/S100a6/Col3a1/Col1a1/Serpine2/Muc1/Col6a2/Lox/Anxa1/Timp1/Fgb/Adamts2/Adamts4/Vcan/Itih4/Trf/Angpt4/S100a3/Dspp/Mfap5/Col17a1	26
GO:0045111	CC	GO:0045111	intermediate filament cytoskeleton	14/614	180/28829	0.077777778	3.651882012	5.264863687	3.42E-05	0.006016356	0.005011126	Krt8/Krt20/Eif6/Krt18/Prph/Rad51/Krt12/Krt15/S100a8/Nefm/Krt87/Krt76/Casp14/Nefh	14
GO:0005882	CC	GO:0005882	intermediate filament	12/614	143/28829	0.083916084	3.940092481	5.199306597	5.90E-05	0.007778452	0.006478807	Krt8/Krt20/Eif6/Krt18/Prph/Krt12/Krt15/Nefm/Krt87/Krt76/Casp14/Nefh	12
GO:0097418	CC	GO:0097418	neurofibrillary tangle	3/614	5/28829	0.6	28.17166124	8.963455856	9.31E-05	0.009814444	0.00817462	Clu/Nefm/Nefh	3
GO:0005125	MF	GO:0005125	cytokine activity	20/595	239/28409	0.083682008	3.995499455	6.801768699	1.83E-07	0.000169347	0.000142877	Spp1/Lif/Cxcl1/Timp1/Inhbb/Crlf1/Edn1/Bmp3/Il7/Wnt10a/Il11/Il24/Inhba/Grem1/Ccl20/Areg/Gdf9/Csf3/Pglyrp1/Cxcl5	20
GO:0004859	MF	GO:0004859	phospholipase inhibitor activity	4/595	7/28409	0.571428571	27.28355342	10.17198534	6.34E-06	0.002939081	0.002479688	Anxa2/Anxa1/Apoc1/Pinlyp	4
GO:0001786	MF	GO:0001786	phosphatidylserine binding	9/595	71/28409	0.126760563	6.052337555	6.234247252	1.71E-05	0.004055883	0.003421928	Havcr1/Anxa2/Anxa1/Cidec/Gsdma/Trim72/Cd300lf/Anxa8/Syt2	9
GO:0008083	MF	GO:0008083	growth factor activity	13/595	150/28409	0.086666667	4.138005602	5.635961747	1.75E-05	0.004055883	0.003421928	Lif/Cxcl1/Timp1/Inhbb/Bmp3/Il7/Il11/Klk1b3/Inhba/Pgf/Areg/Gdf9/Csf3	13
GO:0048306	MF	GO:0048306	calcium-dependent protein binding	10/595	93/28409	0.107526882	5.134001988	5.840409395	2.56E-05	0.004745435	0.0040037	S100a11/Anxa2/S100a6/Anxa1/S100a9/S100a14/S100a8/Syt8/S100a3/Selp	10
GO:0004857	MF	GO:0004857	enzyme inhibitor activity	23/595	430/28409	0.053488372	2.5538675	4.748748883	4.56E-05	0.007038051	0.005937969	Cdkn1a/Anxa2/C3/Serpine2/Hspb1/Anxa1/Slpi/Timp1/Pi15/Serpina3g/Lxn/Cd109/Trib3/Wfikkn1/Itih4/Wfdc3/Serpina7/Serpina3m/Igfbp2/Socs1/Apoc1/Ppp1r36/Pinlyp	23
GO:0019955	MF	GO:0019955	cytokine binding	12/595	146/28409	0.082191781	3.924346725	5.181353813	6.15E-05	0.008150868	0.006876847	Osmr/Cd44/Crlf1/Itgb3/Cd109/Il20rb/Wfikkn1/Ccr1/Il1r2/Grem1/Cxcr2/Mmp8	12
GO:0005126	MF	GO:0005126	cytokine receptor binding	19/595	332/28409	0.057228916	2.732464311	4.644137559	8.53E-05	0.009884272	0.00833931	Lrg1/Osmr/Lif/Cxcl1/Siva1/Cd44/Crlf1/Itgb3/Il7/Cd300lf/S100a14/Il11/Pgf/Grem1/Angpt4/Ccl20/Socs1/Csf3/Cxcl5	19
