# Supplementary material for: NMN protects cisplatin-associated AKI via NAD+/SIRT1 pathway
Source: Front Immunol. 2026 Feb 4;17:1721884. doi: 10.3389/fimmu.2026.1721884 (PMC12913174; doi:10.3389/fimmu.2026.1721884)
Supplement: Supplementary file 4 [file Table4.csv]

	category	subcategory	ID	Description	GeneRatio	BgRatio	RichFactor	FoldEnrichment	zScore	pvalue	p.adjust	qvalue	geneID	Count	KEGG pathway enrichment analysis results for up-regulated genes
mmu04657	Organismal Systems	Immune system	mmu04657	IL-17 signaling pathway	13/253	93/9577	0.139784946	5.291385099	6.850060187	8.88E-07	0.000237875	0.000219563	Lcn2/Cebpb/Mapk13/Cxcl1/Tnfaip3/Fos/Fosb/S100a9/Mmp3/S100a8/Ccl20/Csf3/Cxcl5	13
mmu04668	Environmental Information Processing	Signal transduction	mmu04668	TNF signaling pathway	12/253	118/9577	0.101694915	3.849534401	5.130308628	6.34E-05	0.008493358	0.007839509	Rhbdf2/Lif/Cebpb/Mapk13/Cxcl1/Tnfaip3/Fos/Edn1/Mmp3/Ccl20/Creb3l3/Cxcl5	12
mmu04060	Environmental Information Processing	Signaling molecules and interaction	mmu04060	Cytokine-cytokine receptor interaction	20/253	294/9577	0.068027211	2.57508537	4.518401139	9.94E-05	0.0088798	0.008196202	Tnfrsf12a/Osmr/Lif/Cxcl1/Eda2r/Inhbb/Bmp3/Il20rb/Il7/Ccr1/Il11/Il24/Il1r2/Relt/Inhba/Ccl20/Gdf9/Csf3/Cxcr2/Cxcl5	20
mmu05146	Human Diseases	Infectious disease: parasitic	mmu05146	Amoebiasis	10/253	108/9577	0.092592593	3.504977309	4.31235805	0.000552861	0.035438502	0.032710322	Col1a2/Actn1/Col3a1/Col1a1/Hspb1/Cxcl1/Cd14/Gnal/Itgam/Il1r2	10
mmu04610	Organismal Systems	Immune system	mmu04610	Complement and coagulation cascades	9/253	94/9577	0.095744681	3.624295686	4.211676591	0.000816679	0.035438502	0.032710322	Clu/Plat/C3/Serpine2/Plaur/Fgb/Itgam/C6/C4bp	9
mmu04640	Organismal Systems	Immune system	mmu04640	Hematopoietic cell lineage	9/253	94/9577	0.095744681	3.624295686	4.211676591	0.000816679	0.035438502	0.032710322	Cd24a/Cd14/Cd44/Itgb3/Il7/Itgam/Il11/Il1r2/Csf3	9
mmu05133	Human Diseases	Infectious disease: bacterial	mmu05133	Pertussis	8/253	77/9577	0.103896104	3.932857656	4.256236406	0.000925633	0.035438502	0.032710322	C3/Mapk13/Cd14/Fos/Itgam/Calml3/C4bp/Cxcl5	8
