# Supplementary material for: NMN protects cisplatin-associated AKI via NAD+/SIRT1 pathway
Source: Front Immunol. 2026 Feb 4;17:1721884. doi: 10.3389/fimmu.2026.1721884 (PMC12913174; doi:10.3389/fimmu.2026.1721884)
Supplement: Supplementary file 5 [file Table5.csv]

	ID	Description	setSize	enrichmentScore	NES	pvalue	p.adjust	qvalue	rank	leading_edge	core_enrichment													GSEA results for enriched gene sets
mmu04657	mmu04657	IL-17 signaling pathway - Mus musculus (house mouse)	43	0.652675394	2.160683121	4.29E-06	9.15E-05	7.07E-05	993	tags=37%, list=9%, signal=34%	16819/12985/20297/20311/14825/14282/17392/20201/26415/14281/20202/56069/12608/21929/15945/20296
mmu04115	mmu04115	p53 signaling pathway - Mus musculus (house mouse)	35	0.587625639	1.859857589	0.001326338	0.01116916	0.008634055	2579	tags=57%, list=24%, signal=44%	12575/170770/58801/30954/29813/57913/11783/12534/12447/13197/12450/230784/21825/268697/12048/14102/12521/12367/12649/13663
mmu03010	mmu03010	Ribosome - Mus musculus (house mouse)	98	0.548266671	2.100507621	1.31E-07	8.36E-06	6.46E-06	3009	tags=61%, list=28%, signal=45%	20085/269261/20042/100503125/68052/67671/20005/19981/66483/619547/11837/20044/78294/270106/67941/20116/67945/67186/19921/20090/19899/20102/67248/20088/108168114/20103/68028/56040/16785/26451/20084/54127/26961/19951/27207/108167548/66475/20091/20054/19941/20068/121022/22186/76808/319195/27050/65019/19944/19988/19989/67025/16898/20104/19896/108168832/67281/66481/68193/66480/100503670
mmu04668	mmu04668	TNF signaling pathway - Mus musculus (house mouse)	57	0.546864086	1.903605137	0.000119989	0.001324013	0.001023497	2329	tags=40%, list=22%, signal=32%	16878/20297/20311/14825/13614/17392/208677/26415/14281/12608/217344/21929/15945/20296/16182/21938/15977/16476/53859/12369/14102/12367/78284
mmu05150	mmu05150	Staphylococcus aureus infection - Mus musculus (house mouse)	35	0.528757741	1.673538445	0.00913135	0.049525964	0.038284873	892	tags=26%, list=8%, signal=24%	66809/268482/16668/12266/16409/16665/16663/75706/20344
mmu04064	mmu04064	NF-kappa B signaling pathway - Mus musculus (house mouse)	46	0.502636338	1.682744924	0.005763119	0.035739327	0.02762744	2223	tags=33%, list=21%, signal=26%	245527/14825/12475/57913/19698/21929/18034/171211/13197/12044/16803/12042/170720/12048/53859
mmu05171	mmu05171	Coronavirus disease - COVID-19 - Mus musculus (house mouse)	139	0.498561546	2.00836615	2.12E-07	1.13E-05	8.75E-06	2922	tags=59%, list=27%, signal=44%	12985/110135/12266/17392/12274/26415/100038882/15965/14281/230398/20344/74145/20085/15945/20296/269261/20042/100503125/68052/67671/20005/19981/66483/619547/11837/20044/78294/270106/67941/20116/67945/67186/246730/19921/20090/19899/20102/17175/15977/67248/20088/16194/108168114/20103/68028/56040/16785/26451/20084/54127/26961/16476/19951/27207/108167548/66475/20091/20054/19941/20068/22186/76808/31919…
mmu04060	mmu04060	Cytokine-cytokine receptor interaction - Mus musculus (house mouse)	115	0.498443558	1.956538187	3.63E-06	8.29E-05	6.41E-05	1778	tags=37%, list=16%, signal=32%	93672/16878/245527/12985/20297/16178/20311/14566/16156/14825/27279/12768/16324/15965/12765/16323/213208/56069/230398/320100/16196/18414/110075/22163/15945/20296/12154/16182/83430/330496/21938/16322/21809/21949/171095/225392/215274/21936/242700/15977/76527/13857/16194
mmu04915	mmu04915	Estrogen signaling pathway - Mus musculus (house mouse)	61	0.490197158	1.728703808	0.001492989	0.012250169	0.009469703	1292	tags=25%, list=12%, signal=22%	66809/268482/16668/70405/208677/16665/16663/14281/75706/13033/21802/80796/14229/16660/16440
mmu04550	mmu04550	Signaling pathways regulating pluripotency of stem cells - Mus musculus (house mouse)	56	0.471166604	1.637669304	0.005807641	0.035739327	0.02762744	1258	tags=20%, list=12%, signal=17%	16878/15209/22409/26415/16324/18423/16323/15110/16392/15407/22422
mmu05206	mmu05206	MicroRNAs in cancer - Mus musculus (house mouse)	103	0.403975354	1.554367064	0.007303419	0.040816919	0.031552552	2540	tags=34%, list=23%, signal=26%	12575/15364/16416/216456/12505/18669/20677/12703/387218/723925/387206/67849/387189/18712/71819/387222/18590/723932/16402/12447/12450/13638/21825/723930/12189/13640/23939/387176/723886/12367/12018/12125/24064/387217/18752
mmu04020	mmu04020	Calcium signaling pathway - Mus musculus (house mouse)	118	-0.349742478	-1.50657926	0.005466668	0.035700688	0.027597571	1686	tags=25%, list=16%, signal=22%	11740/19204/18212/18573/65973/19059/18751/22333/19218/22339/18796/11554/18211/11941/75600/12671/11607/14164/20541/18125/14829/12326/215303/228139/213435/18126/20191/13645/12425/76757
mmu05415	mmu05415	Diabetic cardiomyopathy - Mus musculus (house mouse)	109	-0.358482989	-1.508941486	0.005764467	0.035739327	0.02762744	2932	tags=50%, list=27%, signal=36%	17708/17993/17718/18708/11739/14433/68263/11606/17995/66925/104130/68197/17710/11938/226646/18821/19013/72900/66694/66445/66046/68342/54405/22273/66052/66108/17709/74769/67680/17716/26416/11740/18751/22333/67003/13057/18597/17722/20528/17719/18796/236900/66945/17721/12491/17711/17717/17705/11607/18762/18604/20191/232493/12862
mmu05208	mmu05208	Chemical carcinogenesis - reactive oxygen species - Mus musculus (house mouse)	112	-0.386853626	-1.635685836	0.000514641	0.005146414	0.003978313	2648	tags=43%, list=24%, signal=33%	17995/66925/26408/104130/66447/17295/68197/17710/226646/72900/66694/66445/66046/68342/54405/22273/20655/66052/66108/17709/109880/74769/67680/17716/26416/11740/22333/18805/67003/13057/17722/58810/17719/22339/66945/17721/20656/17711/17717/17705/13850/12359/13107/231583/77337/13106/13645/12862
mmu04714	mmu04714	Thermogenesis - Mus musculus (house mouse)	106	-0.428696284	-1.807790727	0.000102219	0.001248493	0.000965118	2946	tags=48%, list=27%, signal=35%	327826/17708/17993/73694/17718/69702/17995/66925/26408/104130/68197/19016/17710/70383/226646/72900/75597/239985/66694/70673/74370/66445/66046/68342/54405/22273/66052/66108/17709/67892/14081/108099/67680/17716/69893/26416/12894/226139/67003/17722/74205/19017/17719/108079/66945/17721/17711/17717/17705/70127/12862
mmu04974	mmu04974	Protein digestion and absorption - Mus musculus (house mouse)	49	-0.439384119	-1.579674527	0.00716374	0.040816919	0.031552552	1631	tags=39%, list=15%, signal=33%	11931/13482/72461/11936/237759/12829/105243/50934/12828/20541/16529/74338/70008/20510/20532/17287/20540/12823/17288
mmu00983	mmu00983	Drug metabolism - other enzymes - Mus musculus (house mouse)	45	-0.455008142	-1.610920841	0.006559251	0.039603026	0.030614182	812	tags=27%, list=8%, signal=25%	100727/22238/394435/231396/22017/99586/234564/436059/13106/112417/100559/72094
mmu00980	mmu00980	Metabolism of xenobiotics by cytochrome P450 - Mus musculus (house mouse)	39	-0.480719536	-1.630686957	0.007398066	0.040816919	0.031552552	1017	tags=36%, list=9%, signal=33%	71755/110198/100727/22238/394435/11522/231396/13107/77337/13106/73458/112417/100559/72094
mmu00270	mmu00270	Cysteine and methionine metabolism - Mus musculus (house mouse)	33	-0.514201884	-1.697076626	0.004840366	0.032269108	0.024944869	3008	tags=61%, list=28%, signal=44%	12036/14630/16828/108645/229709/70266/14854/16832/104923/229905/238505/22117/232087/246221/269378/17449/107869/74340/268782/12116
mmu04260	mmu04260	Cardiac muscle contraction - Mus musculus (house mouse)	37	-0.517888161	-1.738600633	0.002226202	0.016567084	0.012806792	2380	tags=49%, list=22%, signal=38%	17710/11938/66694/66445/22273/236794/11928/17709/11931/65973/67003/11936/56808/17711/20541/20191/12862/76757
mmu00590	mmu00590	Arachidonic acid metabolism - Mus musculus (house mouse)	33	-0.524914434	-1.732432424	0.003336233	0.023724326	0.018339528	889	tags=48%, list=8%, signal=45%	72082/11685/72303/77219/18781/242546/13850/226143/546837/13095/14598/21391/277753/13106/100066/13109
mmu03320	mmu03320	PPAR signaling pathway - Mus musculus (house mouse)	45	-0.53304885	-1.887217881	0.00033633	0.003572287	0.002761472	2124	tags=60%, list=20%, signal=48%	235674/11363/109264/14081/12894/20411/11807/20181/13118/14077/11430/74205/666168/12491/20280/11832/74147/80911/11364/17436/208715/18534/16956/12140/26458/14933/277753
mmu00830	mmu00830	Retinol metabolism - Mus musculus (house mouse)	39	-0.534819737	-1.814204552	0.001021639	0.009121798	0.00705139	1228	tags=49%, list=11%, signal=43%	666168/19683/72082/100727/72303/216454/20148/22238/394435/11522/231396/226143/13095/13086/277753/79235/112417/100559/72094
mmu00010	mmu00010	Glycolysis / Gluconeogenesis - Mus musculus (house mouse)	34	-0.536651741	-1.75755279	0.001713333	0.013706664	0.010595612	1548	tags=44%, list=14%, signal=38%	11669/21991/16832/235339/18597/13382/58810/79459/110695/56752/11522/18534/230163/14121/73458
mmu01230	mmu01230	Biosynthesis of amino acids - Mus musculus (house mouse)	40	-0.543599735	-1.87720895	0.000346065	0.003572287	0.002761472	2282	tags=48%, list=21%, signal=38%	108682/21991/14645/67834/170718/238505/232087/15929/11429/79459/15926/11428/269951/107869/108037/18563/230163/18478/11898
mmu00982	mmu00982	Drug metabolism - cytochrome P450 - Mus musculus (house mouse)	36	-0.546876019	-1.831426735	0.001042156	0.009121798	0.00705139	812	tags=36%, list=8%, signal=34%	100727/22238/226564/394435/11522/231396/55990/14261/13106/73458/112417/100559/72094
mmu04913	mmu04913	Ovarian steroidogenesis - Mus musculus (house mouse)	24	-0.550436414	-1.693457435	0.007191712	0.040816919	0.031552552	1217	tags=33%, list=11%, signal=30%	171281/12155/15486/242546/546837/100066/13109/15493
mmu02010	mmu02010	ABC transporters - Mus musculus (house mouse)	25	-0.555730206	-1.715505583	0.007172304	0.040816919	0.031552552	1545	tags=48%, list=14%, signal=41%	19300/56199/19299/26357/11304/12780/27410/20928/74591/27405/27421/268379
mmu01240	mmu01240	Biosynthesis of cofactors - Mus musculus (house mouse)	72	-0.557535992	-2.217372469	4.75E-07	1.90E-05	1.47E-05	1488	tags=36%, list=14%, signal=31%	226139/223646/232087/216558/13382/58810/171567/66454/78914/100727/77697/20148/22238/394435/231396/15445/11647/108037/29807/209176/11656/11639/68352/112417/100559/72094
mmu00190	mmu00190	Oxidative phosphorylation - Mus musculus (house mouse)	63	-0.561891047	-2.144912686	2.32E-06	6.19E-05	4.79E-05	3200	tags=65%, list=30%, signal=46%	12868/407785/11972/66290/21871/17708/17993/17718/17995/66925/104130/68197/11973/17710/70383/226646/68775/72900/66694/66445/66046/68342/54405/22273/66052/66108/17709/67680/17716/140494/226139/11964/67003/17722/17719/66945/17721/17711/17717/17705/12862
mmu00250	mmu00250	Alanine, aspartate and glutamate metabolism - Mus musculus (house mouse)	24	-0.571526719	-1.758343283	0.00443565	0.030856696	0.023853038	1687	tags=50%, list=16%, signal=42%	108682/14645/231327/11611/52633/70503/212647/53320/268782/268860/11898/11484
mmu01200	mmu01200	Carbon metabolism - Mus musculus (house mouse)	66	-0.594975341	-2.307280357	1.15E-07	8.36E-06	6.46E-06	2282	tags=56%, list=21%, signal=45%	108682/21991/67834/66052/109264/170718/78920/67680/11611/235339/56451/18597/15929/11430/13382/18293/66945/11429/66904/79459/17449/15926/11428/269951/20917/225913/80911/104776/17436/12359/108037/18563/235582/230163/56185/110446/14121
mmu00600	mmu00600	Sphingolipid metabolism - Mus musculus (house mouse)	22	-0.59952838	-1.786401767	0.003299959	0.023724326	0.018339528	1783	tags=45%, list=16%, signal=38%	19156/241447/20598/18010/81535/56336/14667/12091/228677/22239
mmu00860	mmu00860	Porphyrin metabolism - Mus musculus (house mouse)	25	-0.601293096	-1.856155472	0.001883102	0.014525942	0.011228935	812	tags=36%, list=8%, signal=33%	100727/77697/22238/394435/231396/11656/112417/100559/72094
mmu04976	mmu04976	Bile secretion - Mus musculus (house mouse)	52	-0.610177993	-2.23505999	5.66E-07	2.01E-05	1.55E-05	1935	tags=52%, list=18%, signal=43%	94284/11928/11931/140492/232156/330962/20181/26357/11936/12780/11826/100727/105243/22238/230161/394435/231396/20517/28250/54403/108114/106407/19879/28254/112417/100559/72094
mmu01212	mmu01212	Fatty acid metabolism - Mus musculus (house mouse)	25	-0.617299458	-1.905566146	0.001054708	0.009121798	0.00705139	2319	tags=60%, list=21%, signal=47%	234309/235674/11363/14081/12894/70757/11430/74205/20280/54326/74147/80911/15107/11364/110446
mmu00140	mmu00140	Steroid hormone biosynthesis - Mus musculus (house mouse)	38	-0.629360322	-2.125380284	1.15E-05	0.000206235	0.000159425	1042	tags=55%, list=10%, signal=50%	15486/72082/100727/72303/22238/394435/231396/13105/226143/114664/13095/94224/380997/13123/76279/77337/13106/112417/100559/15493/72094
mmu00310	mmu00310	Lysine degradation - Mus musculus (house mouse)	32	-0.635486128	-2.09281099	0.000105342	0.001248493	0.000965118	1489	tags=47%, list=14%, signal=41%	70673/11669/78920/269132/13382/270076/110695/74147/73582/56752/15107/19193/30956/110446/235386
mmu04964	mmu04964	Proximal tubule bicarbonate reclamation - Mus musculus (house mouse)	17	-0.638205061	-1.792049005	0.004769065	0.032269108	0.024944869	1929	tags=59%, list=18%, signal=48%	11928/11931/11936/11826/17449/105243/27376/18534/54403/12351
mmu00620	mmu00620	Pyruvate metabolism - Mus musculus (house mouse)	28	-0.666213802	-2.096199865	3.35E-05	0.000486564	0.000376127	2223	tags=68%, list=21%, signal=54%	11669/16832/109264/75572/235339/74156/18597/13382/58810/76238/52815/17449/110695/56752/11522/17436/18534/18563/110446
mmu00040	mmu00040	Pentose and glucuronate interconversions - Mus musculus (house mouse)	20	-0.678151597	-1.993097271	0.000767305	0.007440531	0.005751726	1348	tags=65%, list=12%, signal=57%	216558/58810/71755/100727/22238/394435/231396/20322/102448/16591/112417/100559/72094
mmu04146	mmu04146	Peroxisome - Mus musculus (house mouse)	53	-0.690949799	-2.521465812	3.67E-10	1.17E-07	9.07E-08	2427	tags=72%, list=22%, signal=56%	69129/56273/17527/19300/235674/51798/20655/14081/56794/11611/19299/18634/11430/74205/12908/76263/20656/70503/20280/15926/269951/59038/16922/74147/230161/74114/80911/13850/12359/110959/19193/93734/26458/56185/111175/18126/69123/13142
mmu00380	mmu00380	Tryptophan metabolism - Mus musculus (house mouse)	22	-0.712582195	-2.12326578	3.86E-05	0.000537562	0.00041555	2253	tags=73%, list=21%, signal=58%	70266/11669/229905/78920/109731/13382/270076/110695/74147/56752/15107/12359/209176/237320/110446/21743
mmu00330	mmu00330	Arginine and proline metabolism - Mus musculus (house mouse)	26	-0.714398358	-2.230952055	2.57E-06	6.33E-05	4.90E-05	1407	tags=54%, list=13%, signal=47%	109731/18263/75986/66054/110695/66988/212647/56752/18125/14431/18126/13142/338403/67092
mmu01210	mmu01210	2-Oxocarboxylic acid metabolism - Mus musculus (house mouse)	20	-0.722089956	-2.122232738	0.000114059	0.001303529	0.001007662	2691	tags=90%, list=25%, signal=68%	68263/12974/108682/67834/170718/78920/11611/235339/18597/15929/12040/13382/18293/11429/15926/11428/269951/268782
mmu00071	mmu00071	Fatty acid degradation - Mus musculus (house mouse)	29	-0.723233861	-2.306202662	2.64E-07	1.21E-05	9.32E-06	2223	tags=69%, list=21%, signal=55%	11669/235674/11363/14081/12894/13118/11430/74205/666168/270076/110695/74147/56752/11522/80911/15107/11364/110446/277753/69123
mmu00020	mmu00020	Citrate cycle (TCA cycle) - Mus musculus (house mouse)	25	-0.726039244	-2.241239296	5.94E-06	0.000118804	9.18E-05	2691	tags=92%, list=25%, signal=69%	68263/66925/12974/67834/66052/170718/78920/67680/235339/56451/18597/15929/13382/18293/66945/11429/17449/15926/11428/269951/20917/18534/18563
mmu01523	mmu01523	Antifolate resistance - Mus musculus (house mouse)	13	-0.732168855	-1.933246807	0.00190653	0.014525942	0.011228935	1482	tags=46%, list=14%, signal=40%	26357/12780/14276/11685/14275/108037
mmu00910	mmu00910	Nitrogen metabolism - Mus musculus (house mouse)	13	-0.748620089	-1.976685279	0.000927847	0.008732677	0.006750589	790	tags=46%, list=7%, signal=43%	230099/76459/12346/12351/12350/12352
mmu00410	mmu00410	beta-Alanine metabolism - Mus musculus (house mouse)	17	-0.753929405	-2.116997375	6.13E-05	0.0007845	0.000606439	867	tags=65%, list=8%, signal=60%	11430/66054/110695/74147/56752/80911/104776/99586/268860/73458/338403
mmu00640	mmu00640	Propanoate metabolism - Mus musculus (house mouse)	16	-0.758642937	-2.121786465	4.73E-05	0.000631199	0.000487933	1374	tags=69%, list=13%, signal=60%	56451/11430/12040/13382/66904/74147/20917/80911/104776/380660/268860
mmu00053	mmu00053	Ascorbate and aldarate metabolism - Mus musculus (house mouse)	18	-0.761813761	-2.166324631	1.22E-05	0.000206235	0.000159425	812	tags=61%, list=8%, signal=57%	100727/110695/22238/56752/394435/231396/56727/16591/112417/100559/72094
mmu00340	mmu00340	Histidine metabolism - Mus musculus (house mouse)	18	-0.761971858	-2.1667742	1.21E-05	0.000206235	0.000159425	1407	tags=56%, list=13%, signal=48%	109731/71761/140483/66054/110695/243537/56752/11484/73458/338403
mmu00260	mmu00260	Glycine, serine and threonine metabolism - Mus musculus (house mouse)	23	-0.765485293	-2.332083356	7.03E-07	2.25E-05	1.74E-05	1407	tags=78%, list=13%, signal=68%	11611/109731/13382/76238/27364/110695/107869/14431/192166/108037/218865/19193/268782/235582/11656/12116/13142/67092
mmu00670	mmu00670	One carbon pool by folate - Mus musculus (house mouse)	21	-0.769615655	-2.263586437	1.17E-06	3.39E-05	2.62E-05	1831	tags=57%, list=17%, signal=48%	238505/107747/232087/13382/269378/110695/107869/74340/192166/108037/218865/12116
mmu00630	mmu00630	Glyoxylate and dicarboxylate metabolism - Mus musculus (house mouse)	16	-0.772994787	-2.161925982	2.48E-05	0.000378445	0.000292548	1645	tags=75%, list=15%, signal=64%	11611/13382/11429/76238/66904/17449/11428/12359/108037/235582/56185/110446
mmu00280	mmu00280	Valine, leucine and isoleucine degradation - Mus musculus (house mouse)	26	-0.776245725	-2.424091514	3.37E-08	5.39E-06	4.17E-06	1339	tags=69%, list=12%, signal=61%	64059/12040/13382/66904/58875/110695/74147/56357/56752/15107/104776/72039/11364/208715/268782/67041/110446/268860
mmu04981	mmu04981	Folate transport and metabolism - Mus musculus (house mouse)	16	-0.776422216	-2.171511876	1.97E-05	0.000315331	0.000243759	1831	tags=62%, list=17%, signal=52%	238505/26357/12780/14276/53320/14275/108037/12116/19879/18399
mmu00650	mmu00650	Butanoate metabolism - Mus musculus (house mouse)	14	-0.867067174	-2.336026327	1.25E-07	8.36E-06	6.46E-06	1339	tags=86%, list=12%, signal=75%	64059/217666/74147/15107/208715/67041/71911/117147/110446/268860/233799/20216
